# Supplementary material for: Seasonal Variations in Proton Binding Characteristics of Dissolved Organic Matter Isolated from the Southwest Baltic Sea
Source: Environ Sci Technol. 2021 Nov 12;55(23):16215–23. doi: 10.1021/acs.est.1c04773 (PMC8719755; doi:10.1021/acs.est.1c04773)
Supplement: Supplementary file 2 — es1c04773_si_002.xlsx [file es1c04773_si_002.xlsx]

## Sheet: Average Data
Sample	03/03	Conf. Interval / SD	28/04	Conf. Interval / SD	19/05	Conf. Interval / SD	09/06	Conf. Interval / SD	15/09	Conf. Interval / SD
Seawater C/N	25.5508	1.73255	21.7634	1.93806	21.2263	1.42265	22.2678	1.61834	25.5313	1.8604
SPE C/N	15.324	1.34729	22.2042	1.66047	18.153	2.20407	22.9712	2.26069	19.7128	4.96245
C recovery 03/03 10 mL/min	44.0684	2.47024
C recovery 03/03 50 mL/min	47.4305	3.08159
C recovery 03/03 200 mL/min	44.4038	1.48224
% C DOM 03/03 10 mL/min	49.0013	3.05867
% C DOM 03/03 50 mL/min	48.6939	2.77172
% C DOM 03/03 200 mL/min	50.8157	2.21567
C recovery 03/03 10 L	50.0898	3.07334
C recovery 03/03 20 L	44.4038	1.48224
C recovery 03/03 30 L	34.6358	1.61557
C recovery 03/03 50 L	31.6413	0.458774
% C DOM 03/03 10 L	52.9539	3.13216
% C DOM 03/03 20 L	50.8157	2.21567
% C DOM 03/03 30 L	54.5619	3.46828
% C DOM 03/03 50 L	52.8265	1.06685
C recovery	44.9085	2.27549	43.5507	1.50245	38.1897	0.668196	40.5889	3.22088	37.3858	2.68698
% C DOM	49.9424	2.46098	42.872	1.47904	45.0125	0.787572	51.4367	4.0817	52.5443	3.77645
QmaxH1 03/03 50 mL/min	4.88796	0.166584
QmaxH1 03/03 200 mL/min	4.51337	0.684188
QmaxH2 03/03 50 mL/min	1.29988	0.365563
QmaxH2 03/03 200 mL/min	1.47847	1.20766
QmaxH1 03/03 10 L	4.5805	0.196398
QmaxH1 03/03 20 L	4.51337	0.684188
QmaxH1 03/03 30 L	4.39691	0.0725103
QmaxH1 03/03 50 L	4.45888	0.0935888
QmaxH2 03/03 10 L	1.35313	0.887437
QmaxH2 03/03 20 L	1.47847	1.20766
QmaxH2 03/03 30 L	0.939127	0.0995243
QmaxH2 03/03 50 L	0.721741	0.127625
log KH1 03/03 50 mL/min	4.02385	0.0646257
log KH1 03/03 200 mL/min	4.06748	0.0485953
log KH2 03/03 50 mL/min	9.81473	0.387308
log KH2 03/03 200 mL/min	9.53079	0.738341
log KH1 03/03 10 L	4.11278	0.0826866
log KH1 03/03 20 L	4.06748	0.0485953
log KH1 03/03 30 L	4.02485	0.0123562
log KH1 03/03 50 L	3.90858	0.0406497
log KH2 03/03 10 L	9.10366	0.107413
log KH2 03/03 20 L	9.53079	0.738341
log KH2 03/03 30 L	9.27613	0.502287
log KH2 03/03 50 L	9.34171	0.170743
m1 03/03 50 mL/min	0.661977	0.043883
m1 03/03 200 mL/min	0.693772	0.0974289
m2 03/03 50 mL/min	0.453159	0.0547645
m2 03/03 200 mL/min	0.396164	0.182342
m1 03/03 10 L	0.682744	0.151129
m1 03/03 20 L	0.693772	0.0974289
m1 03/03 30 L	0.649506	0.0403163
m1 03/03 50 L	0.54776	0.0166549
m2 03/03 10 L	0.593887	0.236009
m2 03/03 20 L	0.396164	0.182342
m2 03/03 30 L	0.445312	0.02204
m2 03/03 50 L	0.857215	0.326557
QmaxH,1 (mmol/ mol C)	105.958	6.26419	130.711	3.09891	102.13	0.563477	97.2763	2.50725	97.6685	0.229618
QmaxH,2 (mmol/mol C)	28.5441	14.5611	14.1178	3.71454	30.6027	3.10731	34.6396	13.3164	36.5719	13.1523
log KH,1	4.05287	0.0675924	3.8415	0.0145883	3.86314	0.0129758	3.87314	0.055366	3.82723	0.0424396
log KH,2	9.26051	0.276635	9.23734	0.156293	9.71695	0.231332	9.40893	0.469337	9.72931	0.459543
m1	0.652599	0.0763632	0.531285	0.00999494	0.523714	0.0198932	0.535515	0.0183003	0.51124	0.017856
m2	0.524201	0.182713	1	0.0994033	1	0.0229953	0.793961	0.0158082	0.807368	0.194264

## Sheet: Raw Data
Sample	03/03	Conf. Interval / SD	28/04	Conf. Interval / SD	19/05	Conf. Interval / SD	09/06	Conf. Interval / SD	15/09	Conf. Interval / SD
Seawater C/N	25.5508	1.73255	21.7634	1.93806	21.2263	1.42265	22.2678	1.61834	25.5313	1.8604
	25.4892		24.22		21.0535		20.6943		22.5204
	27.3463		23.8782		19.667		21.138		26.8606
	23.9898		20.3744		21.4507		22.7321		26.1077
	25.3758		19.1691		22.4986		21.2966		25.0669
	26.4618		19.6852		20.432		22.1079		27.101
	25.0028		21.0466		22.8305		24.0452
	23.3143		23.6164		20.0373		21.8164
	26.8122		23.0701		21.451		24.4682
	22.9265		20.8107		20.6789		21.6146
	24.4005				23.7018		23.6651
	24.6386				18.7464		22.8937
	27.8983				22.1679		23.7141
	25.1992						24.4125
	28.8564						22.0525
							24.1929
							18.884
							20.6778
							19.7459
							22.9369
Sample	03/03	Conf. Interval / SD	28/04	Conf. Interval / SD	19/05	Conf. Interval / SD	09/06	Conf. Interval / SD	15/09	Conf. Interval / SD
SPE C/N	15.324	1.34729	22.2042	1.66047	17.9684	2.22172	22.9712	2.26069	19.7128	4.96245
SPE C/N 03/03 10 mL/min	16.28		23.1063		16.1306		19.8037		15.8259
SPE C/N 03/03 10 mL/min	17.4061		23.9182		16.9896		22.7265		15.1055
SPE C/N 03/03 10 mL/min	15.2139		21.6372		17.5729		24.5911		24.8166
SPE C/N 03/03 50 mL/min	17.053		20.1552		21.1803		23.7501		23.1032
SPE C/N 03/03 50 mL/min	15.4762						21.0576
SPE C/N 03/03 50 mL/min	14.0209						25.8984
SPE C/N 03/03 200 mL/min	14.0347
SPE C/N 03/03 200 mL/min	13.7521
SPE C/N 03/03 200 mL/min	14.6787
SPE C/N 03/03 10 L	13.3292
SPE C/N 03/03 10 L	18.2769
SPE C/N 03/03 30 L	18.0325
SPE C/N 03/03 30 L	19.0652
SPE C/N 03/03 30 L	20.6821
SPE C/N 03/03 50 L	14.6698
SPE C/N 03/03 50 L	13.5311
SPE C/N 03/03 50 L	14.6719
Sample	03/03	Conf. Interval / SD	28/04	Conf. Interval / SD	19/05	Conf. Interval / SD	09/06	Conf. Interval / SD	15/09	Conf. Interval / SD
C recovery	44.9515	2.27245	43.5507	1.50245	38.1897	0.668196	40.5889	3.22088	37.3858	2.68698
C recovery 03/03 10 mL/min	43.2725		42.0146		38.1897		37.7995		40.305
C recovery 03/03 10 mL/min	46.8385		44.3674		39.0841		43.3783		35.016
C recovery 03/03 10 mL/min	42.0942		42.5901		37.4783		37.7995		36.8364
C recovery 03/03 50 mL/min	49.6095		45.2307		38.0068		43.3783
C recovery 03/03 50 mL/min	45.2515
C recovery 03/03 50 mL/min	45
C recovery 03/03 200 mL/min	44.5674
C recovery 03/03 200 mL/min	42.5497
C recovery 03/03 200 mL/min	43.7279
C recovery 03/03 200 mL/min	46.6036	Conf. Interval / SD	28/04	Conf. Interval / SD	19/05	Conf. Interval / SD	09/06	Conf. Interval / SD	15/09	Conf. Interval / SD
% C DOM	49.9424	2.46098	42.872	1.47904	45.0125	0.787572	51.4367	4.0817	52.5443	3.77645
% C DOM 03/03 10 mL/min	46.8385		41.3598		45.0125		47.9018		56.6471
% C DOM 03/03 10 mL/min	52.5962		43.676		46.0666		54.9715		49.2136
% C DOM 03/03 10 mL/min	51.1641		41.9264		44.174		47.9018		51.7721
% C DOM 03/03 50 mL/min	49.9067		44.5259		44.7969		54.9715
% C DOM 03/03 50 mL/min	45.5225
% C DOM 03/03 50 mL/min	50.6526
% C DOM 03/03 200 mL/min	51.3353
% C DOM 03/03 200 mL/min	47.4666
% C DOM 03/03 200 mL/min	51.9523
% C DOM 03/03 200 mL/min	51.989
C recovery 03/03 10 L	49.3513
C recovery 03/03 10 L	50.6052
C recovery 03/03 10 L	47.9933
C recovery 03/03 10 L	47.384
C recovery 03/03 20 L	44.5674
C recovery 03/03 20 L	42.5497
C recovery 03/03 20 L	43.7279
C recovery 03/03 20 L	46.6036
C recovery 03/03 30 L	32.7738
C recovery 03/03 30 L	35.4671
C recovery 03/03 30 L	35.6664
C recovery 03/03 50 L	31.733
C recovery 03/03 50 L	32.0473
C recovery 03/03 50 L	31.1436
% C DOM 03/03 10 L	51.5925
% C DOM 03/03 10 L	54.4158
% C DOM 03/03 10 L	51.6072
% C DOM 03/03 10 L	57.6181
% C DOM 03/03 10 L	49.5358
% C DOM 03/03 20 L	51.3353
% C DOM 03/03 20 L	47.4666
% C DOM 03/03 20 L	51.9523
% C DOM 03/03 20 L	51.989
% C DOM 03/03 30 L	50.7924
% C DOM 03/03 30 L	57.6181
% C DOM 03/03 30 L	55.2753
% C DOM 03/03 50 L	52.9796
% C DOM 03/03 50 L	53.5044
% C DOM 03/03 50 L	51.9956

## Sheet: Raw Data NICA sample 03_03
03/03 50 mL/min pH	Q mmol/mol C	03/03 200 mL/min pH	Q mmol/mol C	03/03 200 mL/min b pH	Q mmol/mol C	03/03 10 L a pH	Q mmol/mol C	03/03 10 L b pH	Q mmol/mol C	03/03 30 L pH	Q mmol/mol C	03/03 50 L pH	Q mmol/mol C
2.63855	10.0565	2.6379	10.7629	2.83934	4.54236	2.73462	12.1697	2.85579	2.38058	2.69376	9.26486	2.82213	21.0935
2.65378	10.4257	2.65064	11.3704	2.87415	6.29687	2.75529	12.4633	2.8999	4.46853	2.75165	11.3914	2.84948	21.2858
2.69147	11.6	2.69039	12.3859	2.98034	10.4435	2.80884	13.5021	3.03048	9.91644	2.8239	12.6628	2.9138	22.5622
2.79935	14.7324	2.69886	12.6105	3.09244	14.666	2.96813	16.9009	3.17474	15.5216	2.9036	14.3565	3.10534	26.8466
2.94641	19.1733	2.72108	13.1813	3.25207	20.4612	3.12037	20.5534	3.32044	21.2476	3.04063	18.0883	3.25981	30.6533
3.09612	24.1966	2.78246	14.6042	3.4062	26.0001	3.26792	24.5917	3.47686	27.5241	3.22001	23.0904	3.41409	34.6784
3.25635	29.9089	2.92416	18.1924	3.56455	31.7236	3.42389	29.275	3.63636	33.9947	3.36917	27.5069	3.56986	39.0576
3.41517	35.9185	3.07992	22.6663	3.7272	37.6341	3.58333	34.3936	3.79897	40.5483	3.52998	32.4154	3.73097	43.8916
3.57791	42.3636	3.23751	27.5966	3.89051	43.657	3.74435	39.8354	3.95517	47.1192	3.68752	37.5115	3.89536	49.0992
3.74198	49.104	3.39443	32.9295	4.05528	49.8658	3.91181	45.5935	4.13002	54.2954	3.85493	43.0627	4.06658	54.5968
3.908	56.1487	3.55638	38.8111	4.22679	56.2961	4.07453	51.3682	4.29464	60.9005	4.01726	48.6523	4.23622	59.9643
4.08064	63.4187	3.72032	45.1049	4.39816	62.5271	4.24899	57.4215	4.46067	67.4886	4.19007	54.5473	4.40205	65.192
4.24485	70.4058	3.88797	51.7395	4.56729	68.4295	4.42018	63.0295	4.63889	74.095	4.35779	60.1915	4.58525	70.4393
4.42086	77.5839	4.05573	58.4505	4.74132	74.0316	4.58275	68.2122	4.81019	79.838	4.53367	65.7227	4.74978	74.7671
4.59	84.1481	4.22516	65.1911	4.91085	79.0173	4.76069	73.3779	4.97645	84.9155	4.70272	70.6652	4.93112	78.7953
4.76443	90.379	4.39534	71.8184	5.08273	83.5134	4.92849	77.7303	5.14788	89.5421	4.87244	75.2072	5.08528	81.8401
4.93589	95.863	4.56615	78.2088	5.25232	87.3604	5.1001	81.6287	5.32254	93.4557	5.04838	79.328	5.24306	84.7339
5.10808	100.648	4.74199	84.2512	5.42066	90.6243	5.27244	84.9606	5.48379	96.5249	5.21458	82.7153	5.42767	87.5527
5.27407	104.659	4.91118	89.5064	5.59027	93.3744	5.4318	87.6181	5.65839	99.2328	5.3852	85.6603	5.5887	89.6091
5.44807	108.15	5.08564	94.2306	5.75838	95.6075	5.60454	89.9869	5.80435	101.207	5.54768	88.0069	5.75292	91.3262
5.60917	110.856	5.25164	98.1349	5.91996	97.3961	5.75895	91.768	5.97759	103.185	5.71024	89.9788	5.90869	92.7025
5.78678	113.168	5.41768	101.49	6.08111	98.8882	5.92469	93.3541	6.14535	104.795	5.87737	91.6497	6.07347	93.9084
5.93068	114.688	5.58858	104.361	6.23909	100.158	6.08562	94.645	6.31147	106.159	6.03186	92.9425	6.22583	94.8571
6.06792	116.079	5.74947	106.605	6.40378	101.278	6.24165	95.7389	6.46664	107.276	6.19603	94.0842	6.38886	95.7203
6.26915	117.735	5.91393	108.501	6.57048	102.25	6.41111	96.7343	6.62207	108.27	6.3501	94.9984	6.54808	96.4113
6.43694	118.795	6.07158	110.047	6.72643	103.073	6.55671	97.5315	6.79342	109.263	6.51599	95.8368	6.69557	97.0163
6.60781	119.59	6.23742	111.384	6.90094	103.895	6.74835	98.4286	6.94619	110.133	6.6717	96.5231	6.90572	97.7074
6.71926	120.12	6.39253	112.439	7.04907	104.568	6.90939	99.1263	7.09359	111.127	6.8274	97.1331	7.03621	98.1394
6.97174	120.915	6.55103	113.354	7.22556	105.315	7.05675	99.8243	7.33614	112.492	6.99524	97.743	7.25151	98.743
7.02241	121.114	6.70171	114.129	7.39079	105.987	7.29212	100.72	7.5041	113.234	7.14397	98.2764	7.36329	99.0875
7.16792	121.644	6.87258	114.903	7.5758	106.656	7.45303	101.215	7.64508	113.849	7.32185	98.8851	7.58378	99.6879
7.32349	122.173	7.02184	115.537	7.63351	107.179	7.55467	101.611	7.82482	114.583	7.48585	99.4165	7.74351	100.114
7.48737	122.701	7.20824	116.24	7.98997	108.508	7.78518	102.398	7.96612	115.19	7.64683	99.9463	7.90745	100.537
7.65688	123.228	7.36908	116.802	8.02085	108.656	7.9172	102.887	8.02843	115.929	7.81605	100.473	8.07344	100.954
7.75872	123.755	7.5284	117.362	8.10711	109.022	8.04436	103.573	8.34574	117.728	7.98183	100.996	8.23667	101.364
8.12751	124.992	7.72992	117.99	8.10145	109.548	8.10172	104.866	8.37631	117.967	8.1377	101.515	8.30224	101.786
8.02437	125.201	7.90116	118.473	8.12591	109.695	8.62223	107.212	8.45898	118.559	8.30681	102.1	8.56692	102.84
8.04979	125.332	8.00104	118.889	8.20416	110.06	8.673	107.985	8.58337	119.497	8.46615	102.675	8.60415	102.999
8.08037	125.462	8.26866	119.772	8.26495	110.351	8.86969	109.843	8.752	120.88	8.62017	103.313	8.70921	103.384
8.13103	125.656	8.33659	120.183	8.42347	111.072	8.89827	110.116	8.90605	122.35	8.7926	104.071	8.82792	103.834
8.25462	126.106	8.51742	121.198	8.56722	111.783	8.98725	110.821	9.07872	124.223	8.95857	104.87	8.97694	104.493
8.37795	126.684	8.68544	122.053	8.73194	112.696	9.05073	111.74	9.2419	126.249	9.11087	105.784	9.32775	108.398
8.64217	127.678	8.83095	122.823	8.88805	113.736	9.26939	113.848	9.39747	128.644	9.31608	106.917	9.41872	109.133
8.74547	128.169	8.98521	123.766	8.9984	115.079	9.34086	114.571	9.60456	131.549	9.44973	107.833	9.60912	110.316
8.95363	129.047	9.21376	124.838	9.3209	117.903	9.51674	116.287	9.76364	133.669	9.63756	109.04	9.75487	111.16
9.0078	129.737	9.34583	125.451	9.41671	118.839	9.67612	117.807	9.89478	136.118	9.79485	110.017	9.91928	112.081
9.30369	131.252	9.44112	126.361	9.59283	120.536	9.84375	119.309	10.1407	138.57	9.95081	111.045	10.0789	112.959
9.31943	131.359	9.70013	128.276	9.75772	122.124	9.95725	121.19	10.2661	139.378	10.1216	112.015	10.2381	113.804
9.36491	131.611	9.85103	129.058	9.89869	123.869	10.1828	124.065	10.4208	139.972	10.2822	112.693	10.3907	114.714
9.38169	132.111	9.94392	130.208	10.1312	125.635	10.3506	125.086	10.58	139.892	10.4346	113.241	10.75	117.644
9.54793	133.049	10.2338	131.411	10.2108	127.105	10.4673	126.538	10.7353	139.027	10.5958	113.482
9.56131	133.143	10.3151	131.882	10.4606	128.666	10.669	127.296			10.7497	113.389
9.46311	133.732	10.4995	132.223	10.5594	128.859	10.8062	127.59
9.54771	134.378	10.6403	132.277	10.7188	128.509	10.9605	127.796
9.55769	134.483	10.7954	132.097
9.59019	135.581	10.9519	131.485
9.79491	136.954
9.81841	137.431
9.86431	138.037
10.0316	139.025
10.0742	139.3
10.1487	140.181
10.3347	141.713
10.4769	142.607
10.6345	143.265
10.7838	143.857

## Sheet: Raw Data NICA all
03/03 all pH	Q mmol/mol C	pH	NICA	28/04 a pH	Q mmol/mol C	28/04 b pH	Q mmol/mol C	pH	NICA	19/05 a pH	Q mmol/mol C	19/05 b pH	Q mmol/mol C	pH	NICA	09/06 a pH	Q mmol/mol C	09/06 b pH	Q mmol/mol C	09/06 c pH	Q mmol/mol C	pH	NICA	15/09 a pH	Q mmol/mol C	15/09 b pH	Q mmol/mol C	pH	NICA
2.64	10.4772	2.64	11.3339	2.72763	27.8988	2.73465	27.1841	2.73	26.7023	2.70331	22.8819	2.71921	21.3181	2.71	20.3563	2.7749	20.8872	2.76119	21.9253	2.75234	17.9895	2.76	19.6698	2.73815	21.46	2.74265	21.1136	2.74	21.2502
2.74	12.4596	2.65	11.4869	2.81055	29.8604	2.81427	29.5453	2.74	26.9632	2.8119	24.4556	2.82921	23.1256	2.72	20.5536	2.8904	23.1298	2.87659	23.9356	2.86064	20.3104	2.77	19.864	2.78434	22.7794	2.79217	22.2376	2.75	21.4466
2.84	14.1647	2.66	11.6417	3.00893	35.6121	3.02927	35.4976	2.75	27.2259	3.0392	28.3876	3.0408	27.2001	2.73	20.7522	3.10924	27.8892	3.09576	28.3678	3.08421	25.2346	2.78	20.0596	2.93428	26.1248	2.9501	25.3513	2.76	21.6443
2.94	15.3477	2.67	11.7984	3.17144	40.7584	3.15776	39.3547	2.76	27.4906	3.18492	31.4712	3.18132	30.4826	2.74	20.9524	3.25533	31.3392	3.24145	31.6929	3.22292	28.6539	2.79	20.2567	3.06346	28.9849	3.08249	28.2935	2.77	21.8433
3.04	18.4131	2.68	11.9568	3.31711	45.7159	3.30364	44.1629	2.77	27.7571	3.32977	35.0873	3.34721	34.6742	2.75	21.1539	3.40106	35.0383	3.38569	35.3196	3.3853	32.7966	2.8	20.4552	3.2143	32.6541	3.24178	31.9523	2.78	22.0435
3.14	21.5031	2.69	12.1172	3.47992	51.6473	3.47275	49.8629	2.78	28.0255	3.49456	39.5181	3.50827	39.2942	2.76	21.3569	3.56058	39.4316	3.54352	39.6492	3.54263	37.153	2.81	20.6551	3.3702	36.6561	3.38413	35.4712	2.79	22.2451
3.24	24.6845	2.7	12.2794	3.64225	57.7517	3.61855	55.1893	2.79	28.2958	3.64777	44.0079	3.68914	44.6515	2.77	21.5613	3.73509	44.4237	3.71491	44.5971	3.71528	42.1093	2.82	20.8564	3.52307	40.789	3.54054	39.6353	2.8	22.448
3.34	27.9932	2.71	12.4435	3.79482	63.7603	3.79641	61.8303	2.8	28.5679	3.81197	49.0359	3.85514	49.81	2.78	21.7671	3.89122	49.1385	3.87265	49.25	3.87284	46.7846	2.83	21.0592	3.69104	45.4804	3.71363	44.3552	2.81	22.6522
3.44	31.3745	2.72	12.6094	3.95571	70.1986	3.96238	68.2424	2.81	28.842	3.98688	54.5022	4.02938	55.3879	2.79	21.9744	4.05756	54.1397	4.03392	54.2373	4.03378	51.7942	2.84	21.2633	3.84501	49.903	3.87145	48.8136	2.82	22.8576
3.54	34.8515	2.73	12.7773	4.12171	76.9874	4.13846	75.0028	2.82	29.1179	4.14131	59.3198	4.21552	61.2684	2.8	22.1831	4.23221	59.3734	4.20705	59.4432	4.20985	57.0124	2.85	21.4689	4.0073	54.6285	4.03605	53.5798	2.83	23.0644
3.64	38.4268	2.74	12.9472	4.29618	84.0233	4.29933	81.144	2.83	29.3957	4.3039	64.3228	4.38313	66.3402	2.81	22.3932	4.4206	64.7716	4.36317	63.9108	4.3654	61.501	2.86	21.6759	4.17586	59.5961	4.21336	58.5623	2.84	23.2724
3.74	42.0431	2.75	13.1189	4.45877	90.3279	4.46841	87.4391	2.84	29.6753	4.47946	69.4614	4.56236	71.5356	2.82	22.6047	4.59197	69.3648	4.52778	68.4784	4.52922	66.0886	2.87	21.8844	4.35907	64.7264	4.37203	62.8454	2.85	23.4817
3.84	45.7443	2.76	13.2926	4.63832	96.7304	4.65341	93.8414	2.85	29.9569	4.63179	73.6489	4.72001	75.7564	2.83	22.8177	4.78364	74.0222	4.70758	73.1174	4.71239	70.743	2.88	22.0942	4.52342	69.1026	4.53827	67.2271	2.86	23.6923
3.94	49.4912	2.77	13.4683	4.81279	102.279	4.82935	99.3956	2.86	30.2403	4.80065	77.888	4.90102	80.0187	2.84	23.0321	4.96008	77.784	4.87403	76.8643	4.88005	74.5046	2.89	22.3055	4.70343	73.5471	4.72503	71.6726	2.87	23.9042
4.04	53.2476	2.78	13.646	4.97566	106.941	4.99673	104.059	2.87	30.5256	4.99741	82.1668	5.05997	83.2386	2.85	23.2479	5.10959	80.6238	5.01653	79.6932	5.02378	77.3446	2.9	22.5182	4.86611	77.1396	4.89812	75.2651	2.88	24.1174
4.14	56.9835	2.79	13.8256	5.16685	111.628	5.15278	107.808	2.88	30.8127	5.18224	85.3949	5.24495	86.4772	2.86	23.4651	5.28712	83.4752	5.17771	82.5371	5.18963	80.1987	2.91	22.7323	5.05073	80.7601	5.04406	77.9791	2.89	24.3318
4.24	60.6962	2.8	14.0073	5.3532	115.394	5.33571	111.573	2.89	31.1018	5.31781	87.5597	5.39369	88.6446	2.87	23.6838	5.43192	85.3816	5.36608	85.3939	5.3844	83.0662	2.92	22.9478	5.21389	83.4897	5.21591	80.7056	2.9	24.5475
4.34	64.3277	2.81	14.191	5.52257	118.226	5.50149	114.405	2.9	31.3926	5.47913	89.7307	5.56626	90.8194	2.88	23.9039	5.60298	87.2932	5.5135	87.3048	5.54348	84.9837	2.93	23.1647	5.41211	86.2298	5.34442	82.5312	2.91	24.7645
4.44	67.8841	2.82	14.3767	5.65805	120.119	5.62959	116.297	2.91	31.6854	5.67736	91.9079	5.77966	93.0004	2.89	24.1254	5.81334	89.2097	5.69697	89.2193	5.73828	86.9058	2.94	23.383	5.57154	88.0623	5.50055	84.3603	2.92	24.9827
4.54	71.3206	2.83	14.5644	5.81922	122.014	5.77937	118.193	2.92	31.9799	5.94687	94.0906	6.06705	95.1868	2.9	24.3483	6.1001	91.1303	5.92796	91.1384	5.99711	88.8321	2.95	23.6027	5.76995	89.8987	5.68379	86.1948	2.93	25.2022
4.64	74.5954	2.84	14.7543	6.02057	123.912	5.96564	120.09	2.93	32.2764	6.31435	96.2804	6.47875	97.3791	2.91	24.5726	6.51912	93.0553	6.24347	93.0616	6.36611	90.763	2.96	23.8239	6.02139	91.7396	5.91294	88.0338	2.94	25.423
4.74	77.7305	2.85	14.9461	6.28132	125.813	6.20273	121.991	2.94	32.5746	6.85008	98.475	7.05611	99.5743	2.92	24.7983	7.15716	94.9812	6.7186	94.9881	6.84174	92.6985	2.97	24.0464	6.26413	93.5869	6.23556	89.8766	2.95	25.645
4.84	80.617	2.86	15.1401	6.62572	127.717	6.53463	123.894	2.95	32.8747	7.54918	100.662	7.80658	101.75	2.93	25.0255	7.44553	96.9098	7.24805	96.9152	7.6559	96.5667	2.98	24.2703	6.57977	95.4361	6.64414	91.7242	2.96	25.8682
4.94	83.3712	2.87	15.3362	7.13527	129.62	7.01147	125.799	2.96	33.1767	8.14863	102.808	8.51513	103.813	2.94	25.254	7.88358	98.8214	7.58159	98.8405	8.30035	101.362	2.99	24.4956	6.87469	97.2874	7.1551	93.5728	2.97	26.0927
5.04	85.8741	2.88	15.5343	7.77449	131.505	7.6506	127.692	2.97	33.4804	8.74513	104.783	8.8638	105.801	2.95	25.4839	8.24125	100.709	7.95398	100.751	8.73598	103.165	3	24.7223	7.47632	99.1307	7.69825	95.4133	2.98	26.3184
5.14	88.2157	2.89	15.7346	8.28037	133.342	8.2396	129.54	2.98	33.786	9.53099	110.918	9.14271	109.857	2.96	25.7153	8.72978	102.466	8.13748	102.663	9.08627	104.834	3.01	24.9503	8.31706	102.759	8.13015	97.2347	2.99	26.5453
5.24	90.3642	2.9	15.937	8.78332	136.927	8.77481	131.243	2.99	34.0934	9.98366	117.346	9.38364	111.506	2.97	25.948	9.32518	113.299	8.628	104.457			3.02	25.1798	8.73079	107.244	8.4441	99.0331	3	26.7735
5.34	92.276	2.91	16.1416	9.08334	138.491	9.06606	132.871	3	34.4026	10.3227	125.234	9.64234	115.951	2.98	26.1821	9.48306	114.774	8.72281	106.342			3.03	25.4106	9.24584	111.311	8.67678	100.81	3.01	27.0029
5.44	94.0536	2.92	16.3483	9.72851	144.701	9.43163	135.929	3.01	34.7136	10.467	126.046	9.94167	124.601	2.99	26.4175	9.5795	116.333	8.99922	110.949			3.04	25.6427	9.45392	112.66	8.83186	102.584	3.02	27.2335
5.54	95.5972	2.93	16.5572	9.84712	145.638	10.0009	138.959	3.02	35.0263	10.6165	126.893	10.0944	126.998	3	26.6544	9.71378	120.484	9.16053	112.662			3.05	25.8763	9.90004	116.76	9.11384	105.119	3.03	27.4653
5.64	96.9981	2.94	16.7682	10.1283	146.699	10.1735	140.327	3.03	35.3409	10.772	127.686	10.222	127.983	3.01	26.8926	10.1871	126.975	9.35557	114.19			3.06	26.1111	10.0224	117.4	9.22807	106.817	3.04	27.6983
5.74	98.2499	2.95	16.9814	10.2485	147.072	10.3683	140.859	3.04	35.6572	10.9244	128.674	10.3635	128.87	3.02	27.1322	10.2546	126.975	9.53059	115.567			3.07	26.3474	10.2048	121.292	9.50063	109.935	3.05	27.9325
5.84	99.3457	2.96	17.1968	10.4011	147.496	10.5122	141.006	3.05	35.9753	11.0737	130.373	10.5261	129.711	3.03	27.3731	10.3226	127.608	9.6881	116.764			3.08	26.5849	10.4416	125.042	9.5501	111.636	3.06	28.1678
5.94	100.351	2.97	17.4144	10.559	147.715	10.6612	140.945	3.06	36.2952			10.6818	130.507	3.04	27.6154	10.4694	128.007					3.09	26.8238			9.77922	115.279	3.07	28.4044
6.04	101.252	2.98	17.6342	10.7195	147.724	10.812	140.797	3.07	36.6168			10.8323	131.504	3.05	27.8591	10.6212	128.577					3.1	27.064			9.80838	116.964	3.08	28.6421
6.14	102.06	2.99	17.8562	10.8777	147.4	10.9711	140.356	3.08	36.9401			10.9865	132.749	3.06	28.1041	10.7788	129.088					3.11	27.3056			10.0054	120.106	3.09	28.881
6.24	102.805	3	18.0805					3.09	37.2651			11.1422	134.049	3.07	28.3504	10.9348	129.408					3.12	27.5484			10.0154	121.862	3.1	29.121
6.34	103.456	3.01	18.307					3.1	37.5919					3.08	28.598	11.0859	129.522					3.13	27.7925			10.1678	124.727	3.11	29.3622
6.44	104.055	3.02	18.5357					3.11	37.9204					3.09	28.847	11.2423	130.059					3.14	28.038					3.12	29.6045
6.54	104.592	3.03	18.7666					3.12	38.2505					3.1	29.0972	11.3967	130.71					3.15	28.2847					3.13	29.8479
6.64	105.091	3.04	18.9999					3.13	38.5823					3.11	29.3488							3.16	28.5327					3.14	30.0924
6.74	105.56	3.05	19.2353					3.14	38.9158					3.12	29.6016							3.17	28.782					3.15	30.3381
6.84	105.984	3.06	19.4731					3.15	39.251					3.13	29.8558							3.18	29.0325					3.16	30.5848
6.94	106.401	3.07	19.7131					3.16	39.5878					3.14	30.1112							3.19	29.2843					3.17	30.8327
7.04	106.839	3.08	19.9554					3.17	39.9262					3.15	30.3679							3.2	29.5373					3.18	31.0816
7.14	107.243	3.09	20.2					3.18	40.2663					3.16	30.6258							3.21	29.7915					3.19	31.3316
7.24	107.629	3.1	20.4468					3.19	40.6079					3.17	30.885							3.22	30.047					3.2	31.5826
7.34	108.006	3.11	20.696					3.2	40.9511					3.18	31.1455							3.23	30.3037					3.21	31.8347
7.44	108.351	3.12	20.9474					3.21	41.2959					3.19	31.4071							3.24	30.5615					3.22	32.0878
7.54	108.7	3.13	21.2012					3.22	41.6423					3.2	31.67							3.25	30.8206					3.23	32.3419
7.64	109.083	3.14	21.4572					3.23	41.9902					3.21	31.9341							3.26	31.0808					3.24	32.5971
7.74	109.439	3.15	21.7155					3.24	42.3396					3.22	32.1993							3.27	31.3422					3.25	32.8533
7.84	109.801	3.16	21.9762					3.25	42.6905					3.23	32.4658							3.28	31.6047					3.26	33.1104
7.94	110.181	3.17	22.2391					3.26	43.043					3.24	32.7334							3.29	31.8684					3.27	33.3685
8.04	110.682	3.18	22.5044					3.27	43.3969					3.25	33.0022							3.3	32.1332					3.28	33.6276
8.14	111.292	3.19	22.7719					3.28	43.7522					3.26	33.2722							3.31	32.3991					3.29	33.8876
8.24	111.691	3.2	23.0418					3.29	44.109					3.27	33.5433							3.32	32.6661					3.3	34.1486
8.34	112.17	3.21	23.314					3.3	44.4672					3.28	33.8155							3.33	32.9341					3.31	34.4105
8.44	112.652	3.22	23.5884					3.31	44.8269					3.29	34.0888							3.34	33.2033					3.32	34.6733
8.54	113.14	3.23	23.8652					3.32	45.1879					3.3	34.3632							3.35	33.4735					3.33	34.9371
8.64	113.665	3.24	24.1443					3.33	45.5502					3.31	34.6387							3.36	33.7447					3.34	35.2016
8.74	114.282	3.25	24.4256					3.34	45.9139					3.32	34.9153							3.37	34.017					3.35	35.4671
8.84	114.904	3.26	24.7093					3.35	46.279					3.33	35.1929							3.38	34.2903					3.36	35.7334
8.94	115.589	3.27	24.9952					3.36	46.6453					3.34	35.4716							3.39	34.5646					3.37	36.0006
9.04	116.473	3.28	25.2834					3.37	47.013					3.35	35.7513							3.4	34.8398					3.38	36.2686
9.14	117.295	3.29	25.5739					3.38	47.3819					3.36	36.032							3.41	35.1161					3.39	36.5374
9.24	118.113	3.3	25.8667					3.39	47.752					3.37	36.3137							3.42	35.3932					3.4	36.807
9.34	118.984	3.31	26.1617					3.4	48.1234					3.38	36.5964							3.43	35.6713					3.41	37.0774
9.44	120.071	3.32	26.459					3.41	48.4959					3.39	36.88							3.44	35.9504					3.42	37.3486
9.54	120.984	3.33	26.7585					3.42	48.8697					3.4	37.1646							3.45	36.2303					3.43	37.6205
9.64	121.967	3.34	27.0603					3.43	49.2446					3.41	37.4502							3.46	36.5111					3.44	37.8931
9.74	122.787	3.35	27.3643					3.44	49.6206					3.42	37.7367							3.47	36.7928					3.45	38.1665
9.84	123.74	3.36	27.6705					3.45	49.9977					3.43	38.024							3.48	37.0753					3.46	38.4406
9.94	124.781	3.37	27.9789					3.46	50.376					3.44	38.3123							3.49	37.3586					3.47	38.7153
10.04	125.534	3.38	28.2896					3.47	50.7552					3.45	38.6014							3.5	37.6428					3.48	38.9908
10.14	126.336	3.39	28.6024					3.48	51.1356					3.46	38.8914							3.51	37.9277					3.49	39.2668
10.24	127.089	3.4	28.9174					3.49	51.5169					3.47	39.1822							3.52	38.2135					3.5	39.5436
10.34	127.655	3.41	29.2345					3.5	51.8992					3.48	39.4738							3.53	38.4999					3.51	39.8209
10.44	128.221	3.42	29.5538					3.51	52.2825					3.49	39.7663							3.54	38.7872					3.52	40.0988
10.54	128.569	3.43	29.8752					3.52	52.6667					3.5	40.0595							3.55	39.0751					3.53	40.3774
10.64	128.742	3.44	30.1988					3.53	53.0519					3.51	40.3534							3.56	39.3637					3.54	40.6565
10.74	126.85	3.45	30.5244					3.54	53.4379					3.52	40.6482							3.57	39.6531					3.55	40.9361
10.84	129.779	3.46	30.8522					3.55	53.8248					3.53	40.9436							3.58	39.943					3.56	41.2163
10.94	129.65	3.47	31.182					3.56	54.2125					3.54	41.2397							3.59	40.2336					3.57	41.497
		3.48	31.5138					3.57	54.6011					3.55	41.5366							3.6	40.5249					3.58	41.7782
		3.49	31.8477					3.58	54.9904					3.56	41.8341							3.61	40.8167					3.59	42.0599
		3.5	32.1836					3.59	55.3805					3.57	42.1322							3.62	41.1091					3.6	42.342
		3.51	32.5214					3.6	55.7713					3.58	42.431							3.63	41.4021					3.61	42.6246
		3.52	32.8613					3.61	56.1628					3.59	42.7304							3.64	41.6956					3.62	42.9076
		3.53	33.2031					3.62	56.555					3.6	43.0304							3.65	41.9897					3.63	43.191
		3.54	33.5468					3.63	56.9478					3.61	43.331							3.66	42.2842					3.64	43.4748
		3.55	33.8925					3.64	57.3412					3.62	43.6321							3.67	42.5792					3.65	43.7589
		3.56	34.24					3.65	57.7353					3.63	43.9337							3.68	42.8746					3.66	44.0434
		3.57	34.5893					3.66	58.1299					3.64	44.2359							3.69	43.1705					3.67	44.3283
		3.58	34.9405					3.67	58.525					3.65	44.5385							3.7	43.4668					3.68	44.6134
		3.59	35.2936					3.68	58.9206					3.66	44.8416							3.71	43.7635					3.69	44.8989
		3.6	35.6484					3.69	59.3168					3.67	45.1451							3.72	44.0606					3.7	45.1846
		3.61	36.0049					3.7	59.7133					3.68	45.4491							3.73	44.358					3.71	45.4705
		3.62	36.3632					3.71	60.1103					3.69	45.7535							3.74	44.6557					3.72	45.7567
		3.63	36.7231					3.72	60.5077					3.7	46.0582							3.75	44.9537					3.73	46.0431
		3.64	37.0848					3.73	60.9054					3.71	46.3633							3.76	45.252					3.74	46.3297
		3.65	37.4481					3.74	61.3035					3.72	46.6688							3.77	45.5506					3.75	46.6165
		3.66	37.813					3.75	61.7018					3.73	46.9745							3.78	45.8494					3.76	46.9034
		3.67	38.1794					3.76	62.1005					3.74	47.2806							3.79	46.1484					3.77	47.1905
		3.68	38.5474					3.77	62.4994					3.75	47.5869							3.8	46.4476					3.78	47.4776
		3.69	38.917					3.78	62.8985					3.76	47.8935							3.81	46.747					3.79	47.7649
		3.7	39.288					3.79	63.2977					3.77	48.2004							3.82	47.0465					3.8	48.0522
		3.71	39.6605					3.8	63.6972					3.78	48.5074							3.83	47.3461					3.81	48.3396
		3.72	40.0344					3.81	64.0967					3.79	48.8146							3.84	47.6458					3.82	48.6271
		3.73	40.4096					3.82	64.4964					3.8	49.122							3.85	47.9456					3.83	48.9145
		3.74	40.7862					3.83	64.8961					3.81	49.4295							3.86	48.2455					3.84	49.2019
		3.75	41.1642					3.84	65.2959					3.82	49.7371							3.87	48.5454					3.85	49.4893
		3.76	41.5434					3.85	65.6956					3.83	50.0449							3.88	48.8453					3.86	49.7767
		3.77	41.9238					3.86	66.0953					3.84	50.3527							3.89	49.1452					3.87	50.064
		3.78	42.3055					3.87	66.495					3.85	50.6605							3.9	49.445					3.88	50.3512
		3.79	42.6883					3.88	66.8946					3.86	50.9684							3.91	49.7448					3.89	50.6383
		3.8	43.0722					3.89	67.2941					3.87	51.2763							3.92	50.0445					3.9	50.9253
		3.81	43.4573					3.9	67.6934					3.88	51.5842							3.93	50.3441					3.91	51.2122
		3.82	43.8433					3.91	68.0926					3.89	51.892							3.94	50.6435					3.92	51.4989
		3.83	44.2304					3.92	68.4915					3.9	52.1998							3.95	50.9429					3.93	51.7853
		3.84	44.6185					3.93	68.8902					3.91	52.5075							3.96	51.242					3.94	52.0716
		3.85	45.0075					3.94	69.2887					3.92	52.8151							3.97	51.5409					3.95	52.3577
		3.86	45.3974					3.95	69.6868					3.93	53.1226							3.98	51.8397					3.96	52.6435
		3.87	45.7881					3.96	70.0847					3.94	53.4299							3.99	52.1381					3.97	52.9291
		3.88	46.1796					3.97	70.4822					3.95	53.737							4	52.4363					3.98	53.2144
		3.89	46.5719					3.98	70.8793					3.96	54.044							4.01	52.7343					3.99	53.4994
		3.9	46.965					3.99	71.276					3.97	54.3507							4.02	53.0319					4	53.784
		3.91	47.3587					4	71.6722					3.98	54.6572							4.03	53.3292					4.01	54.0683
		3.92	47.753					4.01	72.068					3.99	54.9635							4.04	53.6261					4.02	54.3523
		3.93	48.148					4.02	72.4633					4	55.2694							4.05	53.9227					4.03	54.6359
		3.94	48.5435					4.03	72.8581					4.01	55.5751							4.06	54.2189					4.04	54.9191
		3.95	48.9395					4.04	73.2523					4.02	55.8804							4.07	54.5146					4.05	55.2019
		3.96	49.336					4.05	73.6459					4.03	56.1854							4.08	54.8099					4.06	55.4842
		3.97	49.7328					4.06	74.0389					4.04	56.49							4.09	55.1048					4.07	55.7661
		3.98	50.1301					4.07	74.4313					4.05	56.7942							4.1	55.3991					4.08	56.0475
		3.99	50.5277					4.08	74.823					4.06	57.098							4.11	55.693					4.09	56.3285
		4	50.9256					4.09	75.214					4.07	57.4014							4.12	55.9863					4.1	56.6089
		4.01	51.3237					4.1	75.6043					4.08	57.7043							4.13	56.2791					4.11	56.8888
		4.02	51.7221					4.11	75.9939					4.09	58.0068							4.14	56.5714					4.12	57.1682
		4.03	52.1206					4.12	76.3827					4.1	58.3088							4.15	56.863					4.13	57.447
		4.04	52.5192					4.13	76.7706					4.11	58.6102							4.16	57.154					4.14	57.7252
		4.05	52.9178					4.14	77.1578					4.12	58.9111							4.17	57.4445					4.15	58.0028
		4.06	53.3165					4.15	77.5441					4.13	59.2114							4.18	57.7342					4.16	58.2798
		4.07	53.7152					4.16	77.9295					4.14	59.5112							4.19	58.0233					4.17	58.5562
		4.08	54.1138					4.17	78.314					4.15	59.8104							4.2	58.3117					4.18	58.8319
		4.09	54.5123					4.18	78.6976					4.16	60.1089							4.21	58.5994					4.19	59.107
		4.1	54.9106					4.19	79.0802					4.17	60.4069							4.22	58.8864					4.2	59.3814
		4.11	55.3087					4.2	79.4618					4.18	60.7041							4.23	59.1726					4.21	59.6551
		4.12	55.7066					4.21	79.8424					4.19	61.0007							4.24	59.4581					4.22	59.9281
		4.13	56.1042					4.22	80.222					4.2	61.2966							4.25	59.7428					4.23	60.2004
		4.14	56.5014					4.23	80.6006					4.21	61.5918							4.26	60.0267					4.24	60.4719
		4.15	56.8983					4.24	80.9781					4.22	61.8862							4.27	60.3098					4.25	60.7426
		4.16	57.2947					4.25	81.3544					4.23	62.1799							4.28	60.592					4.26	61.0126
		4.17	57.6907					4.26	81.7297					4.24	62.4728							4.29	60.8734					4.27	61.2818
		4.18	58.0861					4.27	82.1038					4.25	62.765							4.3	61.154					4.28	61.5502
		4.19	58.481					4.28	82.4767					4.26	63.0563							4.31	61.4336					4.29	61.8177
		4.2	58.8753					4.29	82.8484					4.27	63.3468							4.32	61.7123					4.3	62.0845
		4.21	59.269					4.3	83.2189					4.28	63.6365							4.33	61.9901					4.31	62.3503
		4.22	59.662					4.31	83.5882					4.29	63.9253							4.34	62.267					4.32	62.6154
		4.23	60.0542					4.32	83.9562					4.3	64.2132							4.35	62.5429					4.33	62.8795
		4.24	60.4457					4.33	84.3229					4.31	64.5002							4.36	62.8179					4.34	63.1427
		4.25	60.8364					4.34	84.6884					4.32	64.7864							4.37	63.0918					4.35	63.4051
		4.26	61.2262					4.35	85.0525					4.33	65.0716							4.38	63.3648					4.36	63.6665
		4.27	61.6151					4.36	85.4153					4.34	65.3558							4.39	63.6367					4.37	63.927
		4.28	62.0031					4.37	85.7767					4.35	65.6391							4.4	63.9077					4.38	64.1865
		4.29	62.3902					4.38	86.1367					4.36	65.9215							4.41	64.1775					4.39	64.4451
		4.3	62.7762					4.39	86.4954					4.37	66.2028							4.42	64.4463					4.4	64.7027
		4.31	63.1611					4.4	86.8526					4.38	66.4831							4.43	64.7141					4.41	64.9593
		4.32	63.545					4.41	87.2084					4.39	66.7625							4.44	64.9807					4.42	65.215
		4.33	63.9278					4.42	87.5628					4.4	67.0407							4.45	65.2463					4.43	65.4696
		4.34	64.3093					4.43	87.9156					4.41	67.318							4.46	65.5107					4.44	65.7232
		4.35	64.6897					4.44	88.267					4.42	67.5942							4.47	65.774					4.45	65.9758
		4.36	65.0689					4.45	88.6169					4.43	67.8693							4.48	66.0362					4.46	66.2273
		4.37	65.4467					4.46	88.9652					4.44	68.1433							4.49	66.2972					4.47	66.4778
		4.38	65.8233					4.47	89.3121					4.45	68.4162							4.5	66.5571					4.48	66.7272
		4.39	66.1985					4.48	89.6573					4.46	68.688							4.51	66.8158					4.49	66.9756
		4.4	66.5723					4.49	90.0011					4.47	68.9586							4.52	67.0733					4.5	67.2229
		4.41	66.9447					4.5	90.3432					4.48	69.2282							4.53	67.3295					4.51	67.4691
		4.42	67.3157					4.51	90.6837					4.49	69.4965							4.54	67.5846					4.52	67.7141
		4.43	67.6852					4.52	91.0226					4.5	69.7637							4.55	67.8385					4.53	67.9581
		4.44	68.0532					4.53	91.3599					4.51	70.0298							4.56	68.0911					4.54	68.2009
		4.45	68.4196					4.54	91.6956					4.52	70.2946							4.57	68.3425					4.55	68.4427
		4.46	68.7844					4.55	92.0296					4.53	70.5582							4.58	68.5927					4.56	68.6832
		4.47	69.1477					4.56	92.3619					4.54	70.8207							4.59	68.8416					4.57	68.9227
		4.48	69.5093					4.57	92.6926					4.55	71.0819							4.6	69.0892					4.58	69.1609
		4.49	69.8692					4.58	93.0216					4.56	71.3418							4.61	69.3355					4.59	69.398
		4.5	70.2275					4.59	93.3489					4.57	71.6006							4.62	69.5806					4.6	69.634
		4.51	70.584					4.6	93.6744					4.58	71.858							4.63	69.8243					4.61	69.8687
		4.52	70.9388					4.61	93.9983					4.59	72.1143							4.64	70.0668					4.62	70.1023
		4.53	71.2918					4.62	94.3204					4.6	72.3692							4.65	70.3079					4.63	70.3347
		4.54	71.643					4.63	94.6408					4.61	72.6229							4.66	70.5477					4.64	70.5659
		4.55	71.9924					4.64	94.9594					4.62	72.8753							4.67	70.7862					4.65	70.7958
		4.56	72.3399					4.65	95.2763					4.63	73.1264							4.68	71.0234					4.66	71.0246
		4.57	72.6856					4.66	95.5914					4.64	73.3761							4.69	71.2592					4.67	71.2522
		4.58	73.0294					4.67	95.9047					4.65	73.6246							4.7	71.4937					4.68	71.4785
		4.59	73.3712					4.68	96.2162					4.66	73.8718							4.71	71.7268					4.69	71.7036
		4.6	73.7111					4.69	96.5259					4.67	74.1176							4.72	71.9586					4.7	71.9274
		4.61	74.0491					4.7	96.8339					4.68	74.3621							4.73	72.189					4.71	72.15
		4.62	74.385					4.71	97.14					4.69	74.6052							4.74	72.4181					4.72	72.3714
		4.63	74.719					4.72	97.4443					4.7	74.847							4.75	72.6457					4.73	72.5915
		4.64	75.0509					4.73	97.7468					4.71	75.0874							4.76	72.872					4.74	72.8104
		4.65	75.3809					4.74	98.0475					4.72	75.3265							4.77	73.0969					4.75	73.028
		4.66	75.7087					4.75	98.3463					4.73	75.5643							4.78	73.3205					4.76	73.2443
		4.67	76.0345					4.76	98.6433					4.74	75.8006							4.79	73.5426					4.77	73.4594
		4.68	76.3582					4.77	98.9384					4.75	76.0356							4.8	73.7633					4.78	73.6732
		4.69	76.6798					4.78	99.2317					4.76	76.2692							4.81	73.9827					4.79	73.8857
		4.7	76.9992					4.79	99.5232					4.77	76.5014							4.82	74.2006					4.8	74.0969
		4.71	77.3166					4.8	99.8128					4.78	76.7322							4.83	74.4171					4.81	74.3069
		4.72	77.6318					4.81	100.1					4.79	76.9616							4.84	74.6323					4.82	74.5156
		4.73	77.9448					4.82	100.386					4.8	77.1896							4.85	74.846					4.83	74.723
		4.74	78.2556					4.83	100.67					4.81	77.4162							4.86	75.0583					4.84	74.9291
		4.75	78.5643					4.84	100.952					4.82	77.6415							4.87	75.2692					4.85	75.1339
		4.76	78.8708					4.85	101.233					4.83	77.8653							4.88	75.4787					4.86	75.3374
		4.77	79.1751					4.86	101.511					4.84	78.0877							4.89	75.6867					4.87	75.5396
		4.78	79.4772					4.87	101.788					4.85	78.3086							4.9	75.8934					4.88	75.7406
		4.79	79.777					4.88	102.062					4.86	78.5282							4.91	76.0986					4.89	75.9402
		4.8	80.0746					4.89	102.335					4.87	78.7463							4.92	76.3024					4.9	76.1386
		4.81	80.37					4.9	102.606					4.88	78.9631							4.93	76.5048					4.91	76.3356
		4.82	80.6631					4.91	102.875					4.89	79.1784							4.94	76.7058					4.92	76.5313
		4.83	80.954					4.92	103.142					4.9	79.3922							4.95	76.9053					4.93	76.7258
		4.84	81.2427					4.93	103.407					4.91	79.6047							4.96	77.1035					4.94	76.9189
		4.85	81.529					4.94	103.67					4.92	79.8157							4.97	77.3002					4.95	77.1108
		4.86	81.8131					4.95	103.932					4.93	80.0253							4.98	77.4955					4.96	77.3013
		4.87	82.095					4.96	104.191					4.94	80.2335							4.99	77.6893					4.97	77.4906
		4.88	82.3745					4.97	104.449					4.95	80.4402							5	77.8818					4.98	77.6785
		4.89	82.6518					4.98	104.705					4.96	80.6455							5.01	78.0728					4.99	77.8651
		4.9	82.9268					4.99	104.959					4.97	80.8494							5.02	78.2625					5	78.0505
		4.91	83.1996					5	105.211					4.98	81.0518							5.03	78.4507					5.01	78.2345
		4.92	83.47					5.01	105.461					4.99	81.2529							5.04	78.6375					5.02	78.4173
		4.93	83.7382					5.02	105.709					5	81.4525							5.05	78.8229					5.03	78.5987
		4.94	84.0041					5.03	105.956					5.01	81.6506							5.06	79.0068					5.04	78.7789
		4.95	84.2677					5.04	106.2					5.02	81.8474							5.07	79.1894					5.05	78.9577
		4.96	84.529					5.05	106.443					5.03	82.0427							5.08	79.3706					5.06	79.1353
		4.97	84.7881					5.06	106.684					5.04	82.2366							5.09	79.5504					5.07	79.3116
		4.98	85.0449					5.07	106.923					5.05	82.4291							5.1	79.7288					5.08	79.4866
		4.99	85.2994					5.08	107.16					5.06	82.6201							5.11	79.9058					5.09	79.6603
		5	85.5516					5.09	107.395					5.07	82.8098							5.12	80.0814					5.1	79.8327
		5.01	85.8016					5.1	107.629					5.08	82.998							5.13	80.2556					5.11	80.0039
		5.02	86.0493					5.11	107.861					5.09	83.1848							5.14	80.4284					5.12	80.1738
		5.03	86.2948					5.12	108.09					5.1	83.3702							5.15	80.5998					5.13	80.3424
		5.04	86.538					5.13	108.318					5.11	83.5542							5.16	80.7699					5.14	80.5097
		5.05	86.7789					5.14	108.544					5.12	83.7368							5.17	80.9386					5.15	80.6758
		5.06	87.0176					5.15	108.769					5.13	83.9179							5.18	81.106					5.16	80.8405
		5.07	87.2541					5.16	108.991					5.14	84.0977							5.19	81.2719					5.17	81.0041
		5.08	87.4883					5.17	109.212					5.15	84.2761							5.2	81.4365					5.18	81.1663
		5.09	87.7204					5.18	109.431					5.16	84.4531							5.21	81.5998					5.19	81.3274
		5.1	87.9502					5.19	109.648					5.17	84.6287							5.22	81.7617					5.2	81.4871
		5.11	88.1778					5.2	109.863					5.18	84.8029							5.23	81.9222					5.21	81.6456
		5.12	88.4032					5.21	110.077					5.19	84.9757							5.24	82.0815					5.22	81.8029
		5.13	88.6264					5.22	110.288					5.2	85.1472							5.25	82.2393					5.23	81.9589
		5.14	88.8474					5.23	110.498					5.21	85.3173							5.26	82.3959					5.24	82.1137
		5.15	89.0663					5.24	110.707					5.22	85.486							5.27	82.5511					5.25	82.2673
		5.16	89.283					5.25	110.913					5.23	85.6533							5.28	82.705					5.26	82.4196
		5.17	89.4975					5.26	111.118					5.24	85.8193							5.29	82.8576					5.27	82.5707
		5.18	89.7099					5.27	111.321					5.25	85.984							5.3	83.0089					5.28	82.7206
		5.19	89.9202					5.28	111.522					5.26	86.1472							5.31	83.1589					5.29	82.8693
		5.2	90.1283					5.29	111.721					5.27	86.3092							5.32	83.3076					5.3	83.0168
		5.21	90.3343					5.3	111.919					5.28	86.4698							5.33	83.455					5.31	83.163
		5.22	90.5382					5.31	112.115					5.29	86.629							5.34	83.6011					5.32	83.3081
		5.23	90.7401					5.32	112.309					5.3	86.787							5.35	83.7459					5.33	83.4519
		5.24	90.9398					5.33	112.502					5.31	86.9436							5.36	83.8895					5.34	83.5946
		5.25	91.1375					5.34	112.693					5.32	87.0988							5.37	84.0318					5.35	83.7361
		5.26	91.3331					5.35	112.882					5.33	87.2528							5.38	84.1728					5.36	83.8764
		5.27	91.5267					5.36	113.07					5.34	87.4055							5.39	84.3126					5.37	84.0156
		5.28	91.7182					5.37	113.256					5.35	87.5568							5.4	84.4511					5.38	84.1535
		5.29	91.9078					5.38	113.44					5.36	87.7069							5.41	84.5884					5.39	84.2903
		5.3	92.0953					5.39	113.623					5.37	87.8556							5.42	84.7245					5.4	84.426
		5.31	92.2809					5.4	113.804					5.38	88.0031							5.43	84.8593					5.41	84.5605
		5.32	92.4644					5.41	113.983					5.39	88.1493							5.44	84.993					5.42	84.6938
		5.33	92.646					5.42	114.161					5.4	88.2942							5.45	85.1254					5.43	84.826
		5.34	92.8257					5.43	114.337					5.41	88.4379							5.46	85.2566					5.44	84.9571
		5.35	93.0034					5.44	114.511					5.42	88.5803							5.47	85.3866					5.45	85.087
		5.36	93.1791					5.45	114.684					5.43	88.7214							5.48	85.5154					5.46	85.2158
		5.37	93.353					5.46	114.855					5.44	88.8613							5.49	85.643					5.47	85.3435
		5.38	93.525					5.47	115.025					5.45	88.9999							5.5	85.7694					5.48	85.4701
		5.39	93.6951					5.48	115.193					5.46	89.1374							5.51	85.8947					5.49	85.5956
		5.4	93.8633					5.49	115.36					5.47	89.2735							5.52	86.0188					5.5	85.72
		5.41	94.0297					5.5	115.525					5.48	89.4085							5.53	86.1418					5.51	85.8433
		5.42	94.1942					5.51	115.688					5.49	89.5423							5.54	86.2636					5.52	85.9655
		5.43	94.3569					5.52	115.85					5.5	89.6748							5.55	86.3842					5.53	86.0866
		5.44	94.5178					5.53	116.011					5.51	89.8061							5.56	86.5038					5.54	86.2066
		5.45	94.677					5.54	116.17					5.52	89.9363							5.57	86.6222					5.55	86.3256
		5.46	94.8343					5.55	116.327					5.53	90.0652							5.58	86.7395					5.56	86.4435
		5.47	94.9899					5.56	116.483					5.54	90.193							5.59	86.8557					5.57	86.5604
		5.48	95.1437					5.57	116.638					5.55	90.3196							5.6	86.9707					5.58	86.6762
		5.49	95.2958					5.58	116.791					5.56	90.4451							5.61	87.0847					5.59	86.791
		5.5	95.4461					5.59	116.942					5.57	90.5693							5.62	87.1976					5.6	86.9047
		5.51	95.5948					5.6	117.092					5.58	90.6925							5.63	87.3094					5.61	87.0174
		5.52	95.7418					5.61	117.241					5.59	90.8144							5.64	87.4202					5.62	87.1291
		5.53	95.8871					5.62	117.388					5.6	90.9353							5.65	87.5298					5.63	87.2397
		5.54	96.0308					5.63	117.534					5.61	91.055							5.66	87.6385					5.64	87.3494
		5.55	96.1728					5.64	117.678					5.62	91.1736							5.67	87.746					5.65	87.458
		5.56	96.3132					5.65	117.821					5.63	91.291							5.68	87.8526					5.66	87.5657
		5.57	96.4519					5.66	117.963					5.64	91.4074							5.69	87.9581					5.67	87.6723
		5.58	96.5891					5.67	118.103					5.65	91.5227							5.7	88.0625					5.68	87.778
		5.59	96.7247					5.68	118.242					5.66	91.6368							5.71	88.166					5.69	87.8827
		5.6	96.8588					5.69	118.379					5.67	91.7499							5.72	88.2684					5.7	87.9865
		5.61	96.9913					5.7	118.515					5.68	91.8619							5.73	88.3699					5.71	88.0892
		5.62	97.1222					5.71	118.65					5.69	91.9729							5.74	88.4703					5.72	88.191
		5.63	97.2517					5.72	118.783					5.7	92.0827							5.75	88.5698					5.73	88.2919
		5.64	97.3796					5.73	118.916					5.71	92.1915							5.76	88.6683					5.74	88.3918
		5.65	97.5061					5.74	119.046					5.72	92.2993							5.77	88.7658					5.75	88.4908
		5.66	97.631					5.75	119.176					5.73	92.406							5.78	88.8623					5.76	88.5888
		5.67	97.7546					5.76	119.304					5.74	92.5117							5.79	88.9579					5.77	88.686
		5.68	97.8767					5.77	119.431					5.75	92.6163							5.8	89.0526					5.78	88.7822
		5.69	97.9973					5.78	119.556					5.76	92.72							5.81	89.1463					5.79	88.8775
		5.7	98.1166					5.79	119.681					5.77	92.8226							5.82	89.2391					5.8	88.9719
		5.71	98.2345					5.8	119.804					5.78	92.9242							5.83	89.3309					5.81	89.0654
		5.72	98.351					5.81	119.926					5.79	93.0249							5.84	89.4218					5.82	89.158
		5.73	98.4661					5.82	120.046					5.8	93.1245							5.85	89.5119					5.83	89.2497
		5.74	98.5799					5.83	120.166					5.81	93.2231							5.86	89.601					5.84	89.3406
		5.75	98.6923					5.84	120.284					5.82	93.3208							5.87	89.6892					5.85	89.4306
		5.76	98.8034					5.85	120.401					5.83	93.4175							5.88	89.7766					5.86	89.5197
		5.77	98.9132					5.86	120.517					5.84	93.5133							5.89	89.8631					5.87	89.608
		5.78	99.0218					5.87	120.631					5.85	93.6081							5.9	89.9487					5.88	89.6954
		5.79	99.129					5.88	120.745					5.86	93.7019							5.91	90.0334					5.89	89.782
		5.8	99.235					5.89	120.857					5.87	93.7949							5.92	90.1173					5.9	89.8678
		5.81	99.3398					5.9	120.968					5.88	93.8868							5.93	90.2004					5.91	89.9527
		5.82	99.4433					5.91	121.078					5.89	93.9779							5.94	90.2826					5.92	90.0368
		5.83	99.5457					5.92	121.187					5.9	94.0681							5.95	90.3639					5.93	90.1201
		5.84	99.6468					5.93	121.295					5.91	94.1573							5.96	90.4445					5.94	90.2026
		5.85	99.7467					5.94	121.401					5.92	94.2457							5.97	90.5242					5.95	90.2842
		5.86	99.8455					5.95	121.507					5.93	94.3331							5.98	90.6032					5.96	90.3651
		5.87	99.9431					5.96	121.611					5.94	94.4197							5.99	90.6813					5.97	90.4452
		5.88	100.04					5.97	121.714					5.95	94.5054							6	90.7586					5.98	90.5245
		5.89	100.135					5.98	121.816					5.96	94.5902							6.01	90.8352					5.99	90.6031
		5.9	100.229					5.99	121.918					5.97	94.6742							6.02	90.911					6	90.6808
		5.91	100.322					6	122.018					5.98	94.7573							6.03	90.986					6.01	90.7579
		5.92	100.414					6.01	122.117					5.99	94.8395							6.04	91.0602					6.02	90.8341
		5.93	100.505					6.02	122.215					6	94.9209							6.05	91.1337					6.03	90.9096
		5.94	100.595					6.03	122.312					6.01	95.0015							6.06	91.2065					6.04	90.9844
		5.95	100.684					6.04	122.408					6.02	95.0812							6.07	91.2785					6.05	91.0584
		5.96	100.772					6.05	122.502					6.03	95.1602							6.08	91.3498					6.06	91.1317
		5.97	100.859					6.06	122.596					6.04	95.2383							6.09	91.4203					6.07	91.2043
		5.98	100.945					6.07	122.689					6.05	95.3156							6.1	91.4901					6.08	91.2762
		5.99	101.029					6.08	122.781					6.06	95.3921							6.11	91.5593					6.09	91.3474
		6	101.113					6.09	122.872					6.07	95.4678							6.12	91.6277					6.1	91.4178
		6.01	101.196					6.1	122.962					6.08	95.5428							6.13	91.6954					6.11	91.4876
		6.02	101.278					6.11	123.051					6.09	95.6169							6.14	91.7624					6.12	91.5566
		6.03	101.359					6.12	123.139					6.1	95.6903							6.15	91.8288					6.13	91.625
		6.04	101.439					6.13	123.227					6.11	95.7629							6.16	91.8945					6.14	91.6927
		6.05	101.518					6.14	123.313					6.12	95.8348							6.17	91.9595					6.15	91.7598
		6.06	101.597					6.15	123.398					6.13	95.9059							6.18	92.0238					6.16	91.8262
		6.07	101.674					6.16	123.483					6.14	95.9763							6.19	92.0875					6.17	91.8919
		6.08	101.751					6.17	123.566					6.15	96.046							6.2	92.1506					6.18	91.9569
		6.09	101.826					6.18	123.649					6.16	96.1149							6.21	92.213					6.19	92.0214
		6.1	101.901					6.19	123.73					6.17	96.1831							6.22	92.2748					6.2	92.0852
		6.11	101.975					6.2	123.811					6.18	96.2505							6.23	92.336					6.21	92.1483
		6.12	102.048					6.21	123.891					6.19	96.3173							6.24	92.3965					6.22	92.2108
		6.13	102.121					6.22	123.97					6.2	96.3834							6.25	92.4564					6.23	92.2727
		6.14	102.192					6.23	124.048					6.21	96.4487							6.26	92.5158					6.24	92.334
		6.15	102.263					6.24	124.126					6.22	96.5134							6.27	92.5745					6.25	92.3947
		6.16	102.333					6.25	124.202					6.23	96.5774							6.28	92.6326					6.26	92.4548
		6.17	102.402					6.26	124.278					6.24	96.6407							6.29	92.6902					6.27	92.5142
		6.18	102.471					6.27	124.353					6.25	96.7034							6.3	92.7472					6.28	92.5731
		6.19	102.538					6.28	124.427					6.26	96.7653							6.31	92.8036					6.29	92.6314
		6.2	102.605					6.29	124.501					6.27	96.8267							6.32	92.8595					6.3	92.6892
		6.21	102.672					6.3	124.573					6.28	96.8873							6.33	92.9147					6.31	92.7463
		6.22	102.737					6.31	124.645					6.29	96.9474							6.34	92.9695					6.32	92.8029
		6.23	102.802					6.32	124.716					6.3	97.0068							6.35	93.0237					6.33	92.8589
		6.24	102.866					6.33	124.786					6.31	97.0655							6.36	93.0774					6.34	92.9144
		6.25	102.93					6.34	124.855					6.32	97.1237							6.37	93.1305					6.35	92.9693
		6.26	102.992					6.35	124.924					6.33	97.1812							6.38	93.1831					6.36	93.0237
		6.27	103.055					6.36	124.992					6.34	97.2381							6.39	93.2352					6.37	93.0775
		6.28	103.116					6.37	125.059					6.35	97.2944							6.4	93.2868					6.38	93.1308
		6.29	103.177					6.38	125.126					6.36	97.3501							6.41	93.3379					6.39	93.1836
		6.3	103.238					6.39	125.191					6.37	97.4052							6.42	93.3885					6.4	93.2359
		6.31	103.297					6.4	125.256					6.38	97.4597							6.43	93.4386					6.41	93.2876
		6.32	103.356					6.41	125.321					6.39	97.5136							6.44	93.4882					6.42	93.3389
		6.33	103.415					6.42	125.384					6.4	97.567							6.45	93.5373					6.43	93.3896
		6.34	103.473					6.43	125.447					6.41	97.6198							6.46	93.5859					6.44	93.4398
		6.35	103.53					6.44	125.509					6.42	97.672							6.47	93.6341					6.45	93.4896
		6.36	103.587					6.45	125.571					6.43	97.7236							6.48	93.6819					6.46	93.5388
		6.37	103.643					6.46	125.632					6.44	97.7747							6.49	93.7292					6.47	93.5876
		6.38	103.699					6.47	125.692					6.45	97.8253							6.5	93.776					6.48	93.6359
		6.39	103.754					6.48	125.751					6.46	97.8753							6.51	93.8224					6.49	93.6837
		6.4	103.809					6.49	125.81					6.47	97.9248							6.52	93.8683					6.5	93.7311
		6.41	103.863					6.5	125.869					6.48	97.9737							6.53	93.9139					6.51	93.778
		6.42	103.917					6.51	125.926					6.49	98.0222							6.54	93.959					6.52	93.8244
		6.43	103.97					6.52	125.983					6.5	98.0701							6.55	94.0037					6.53	93.8704
		6.44	104.022					6.53	126.04					6.51	98.1175							6.56	94.048					6.54	93.9159
		6.45	104.075					6.54	126.095					6.52	98.1643							6.57	94.0918					6.55	93.9611
		6.46	104.126					6.55	126.15					6.53	98.2107							6.58	94.1353					6.56	94.0057
		6.47	104.178					6.56	126.205					6.54	98.2566							6.59	94.1784					6.57	94.05
		6.48	104.229					6.57	126.259					6.55	98.302							6.6	94.2211					6.58	94.0938
		6.49	104.279					6.58	126.312					6.56	98.3469							6.61	94.2634					6.59	94.1372
		6.5	104.329					6.59	126.365					6.57	98.3913							6.62	94.3054					6.6	94.1802
		6.51	104.379					6.6	126.417					6.58	98.4352							6.63	94.347					6.61	94.2228
		6.52	104.428					6.61	126.469					6.59	98.4787							6.64	94.3882					6.62	94.265
		6.53	104.477					6.62	126.52					6.6	98.5217							6.65	94.429					6.63	94.3068
		6.54	104.525					6.63	126.571					6.61	98.5643							6.66	94.4695					6.64	94.3482
		6.55	104.573					6.64	126.62					6.62	98.6063							6.67	94.5097					6.65	94.3892
		6.56	104.62					6.65	126.67					6.63	98.648							6.68	94.5495					6.66	94.4298
		6.57	104.668					6.66	126.719					6.64	98.6892							6.69	94.589					6.67	94.4701
		6.58	104.715					6.67	126.767					6.65	98.7299							6.7	94.6282					6.68	94.5099
		6.59	104.761					6.68	126.815					6.66	98.7702							6.71	94.667					6.69	94.5494
		6.6	104.807					6.69	126.862					6.67	98.8101							6.72	94.7056					6.7	94.5886
		6.61	104.853					6.7	126.909					6.68	98.8496							6.73	94.7438					6.71	94.6274
		6.62	104.899					6.71	126.956					6.69	98.8886							6.74	94.7817					6.72	94.6658
		6.63	104.944					6.72	127.001					6.7	98.9273							6.75	94.8193					6.73	94.7039
		6.64	104.989					6.73	127.047					6.71	98.9655							6.76	94.8566					6.74	94.7417
		6.65	105.033					6.74	127.092					6.72	99.0033							6.77	94.8937					6.75	94.7791
		6.66	105.078					6.75	127.136					6.73	99.0407							6.78	94.9304					6.76	94.8161
		6.67	105.122					6.76	127.18					6.74	99.0777							6.79	94.9669					6.77	94.8529
		6.68	105.165					6.77	127.223					6.75	99.1143							6.8	95.0031					6.78	94.8893
		6.69	105.209					6.78	127.266					6.76	99.1505							6.81	95.039					6.79	94.9254
		6.7	105.252					6.79	127.309					6.77	99.1864							6.82	95.0747					6.8	94.9612
		6.71	105.295					6.8	127.351					6.78	99.2219							6.83	95.1101					6.81	94.9967
		6.72	105.338					6.81	127.392					6.79	99.257							6.84	95.1453					6.82	95.0319
		6.73	105.38					6.82	127.433					6.8	99.2917							6.85	95.1803					6.83	95.0668
		6.74	105.422					6.83	127.474					6.81	99.3261							6.86	95.215					6.84	95.1014
		6.75	105.464					6.84	127.515					6.82	99.3601							6.87	95.2494					6.85	95.1356
		6.76	105.506					6.85	127.554					6.83	99.3937							6.88	95.2837					6.86	95.1697
		6.77	105.548					6.86	127.594					6.84	99.427							6.89	95.3177					6.87	95.2034
		6.78	105.589					6.87	127.633					6.85	99.46							6.9	95.3515					6.88	95.2368
		6.79	105.63					6.88	127.672					6.86	99.4926							6.91	95.3851					6.89	95.27
		6.8	105.671					6.89	127.71					6.87	99.5249							6.92	95.4185					6.9	95.3029
		6.81	105.712					6.9	127.748					6.88	99.5568							6.93	95.4517					6.91	95.3356
		6.82	105.752					6.91	127.785					6.89	99.5884							6.94	95.4847					6.92	95.368
		6.83	105.793					6.92	127.822					6.9	99.6197							6.95	95.5176					6.93	95.4001
		6.84	105.833					6.93	127.859					6.91	99.6507							6.96	95.5502					6.94	95.432
		6.85	105.873					6.94	127.895					6.92	99.6813							6.97	95.5827					6.95	95.4637
		6.86	105.913					6.95	127.931					6.93	99.7117							6.98	95.615					6.96	95.4951
		6.87	105.953					6.96	127.967					6.94	99.7417							6.99	95.6471					6.97	95.5262
		6.88	105.992					6.97	128.002					6.95	99.7715							7	95.6791					6.98	95.5572
		6.89	106.032					6.98	128.037					6.96	99.8009							7.01	95.7109					6.99	95.5879
		6.9	106.071					6.99	128.072					6.97	99.83							7.02	95.7426					7	95.6184
		6.91	106.111					7	128.106					6.98	99.8589							7.03	95.7741					7.01	95.6487
		6.92	106.15					7.01	128.14					6.99	99.8875							7.04	95.8055					7.02	95.6787
		6.93	106.189					7.02	128.173					7	99.9157							7.05	95.8368					7.03	95.7086
		6.94	106.228					7.03	128.207					7.01	99.9438							7.06	95.8679					7.04	95.7383
		6.95	106.266					7.04	128.239					7.02	99.9715							7.07	95.8989					7.05	95.7677
		6.96	106.305					7.05	128.272					7.03	99.9989							7.08	95.9299					7.06	95.797
		6.97	106.344					7.06	128.304					7.04	100.026							7.09	95.9607					7.07	95.8261
		6.98	106.382					7.07	128.336					7.05	100.053							7.1	95.9914					7.08	95.8549
		6.99	106.421					7.08	128.368					7.06	100.08							7.11	96.022					7.09	95.8837
		7	106.459					7.09	128.399					7.07	100.106							7.12	96.0525					7.1	95.9122
		7.01	106.498					7.1	128.431					7.08	100.132							7.13	96.0829					7.11	95.9405
		7.02	106.536					7.11	128.461					7.09	100.158							7.14	96.1133					7.12	95.9687
		7.03	106.574					7.12	128.492					7.1	100.184							7.15	96.1435					7.13	95.9968
		7.04	106.612					7.13	128.522					7.11	100.209							7.16	96.1737					7.14	96.0246
		7.05	106.65					7.14	128.552					7.12	100.235							7.17	96.2039					7.15	96.0524
		7.06	106.689					7.15	128.582					7.13	100.26							7.18	96.234					7.16	96.0799
		7.07	106.727					7.16	128.611					7.14	100.284							7.19	96.264					7.17	96.1074
		7.08	106.765					7.17	128.641					7.15	100.309							7.2	96.294					7.18	96.1346
		7.09	106.803					7.18	128.669					7.16	100.333							7.21	96.324					7.19	96.1618
		7.1	106.841					7.19	128.698					7.17	100.357							7.22	96.3539					7.2	96.1888
		7.11	106.879					7.2	128.727					7.18	100.381							7.23	96.3838					7.21	96.2157
		7.12	106.917					7.21	128.755					7.19	100.405							7.24	96.4137					7.22	96.2425
		7.13	106.955					7.22	128.783					7.2	100.428							7.25	96.4435					7.23	96.2691
		7.14	106.993					7.23	128.811					7.21	100.452							7.26	96.4734					7.24	96.2957
		7.15	107.031					7.24	128.838					7.22	100.475							7.27	96.5032					7.25	96.3221
		7.16	107.069					7.25	128.866					7.23	100.498							7.28	96.5331					7.26	96.3484
		7.17	107.107					7.26	128.893					7.24	100.52							7.29	96.5629					7.27	96.3747
		7.18	107.145					7.27	128.92					7.25	100.543							7.3	96.5928					7.28	96.4008
		7.19	107.184					7.28	128.946					7.26	100.565							7.31	96.6227					7.29	96.4269
		7.2	107.222					7.29	128.973					7.27	100.587							7.32	96.6526					7.3	96.4528
		7.21	107.26					7.3	128.999					7.28	100.609							7.33	96.6826					7.31	96.4787
		7.22	107.298					7.31	129.026					7.29	100.631							7.34	96.7126					7.32	96.5045
		7.23	107.337					7.32	129.052					7.3	100.653							7.35	96.7426					7.33	96.5303
		7.24	107.375					7.33	129.077					7.31	100.675							7.36	96.7727					7.34	96.5559
		7.25	107.414					7.34	129.103					7.32	100.696							7.37	96.8029					7.35	96.5816
		7.26	107.452					7.35	129.128					7.33	100.717							7.38	96.8331					7.36	96.6071
		7.27	107.491					7.36	129.154					7.34	100.738							7.39	96.8634					7.37	96.6326
		7.28	107.53					7.37	129.179					7.35	100.759							7.4	96.8937					7.38	96.6581
		7.29	107.568					7.38	129.204					7.36	100.78							7.41	96.9242					7.39	96.6835
		7.3	107.607					7.39	129.229					7.37	100.8							7.42	96.9547					7.4	96.7089
		7.31	107.646					7.4	129.253					7.38	100.821							7.43	96.9854					7.41	96.7342
		7.32	107.685					7.41	129.278					7.39	100.841							7.44	97.0161					7.42	96.7595
		7.33	107.725					7.42	129.303					7.4	100.862							7.45	97.047					7.43	96.7848
		7.34	107.764					7.43	129.327					7.41	100.882							7.46	97.0779					7.44	96.8101
		7.35	107.803					7.44	129.351					7.42	100.902							7.47	97.109					7.45	96.8354
		7.36	107.843					7.45	129.375					7.43	100.922							7.48	97.1403					7.46	96.8606
		7.37	107.882					7.46	129.399					7.44	100.941							7.49	97.1716					7.47	96.8859
		7.38	107.922					7.47	129.423					7.45	100.961							7.5	97.2031					7.48	96.9111
		7.39	107.962					7.48	129.447					7.46	100.981							7.51	97.2348					7.49	96.9364
		7.4	108.002					7.49	129.47					7.47	101							7.52	97.2666					7.5	96.9617
		7.41	108.042					7.5	129.494					7.48	101.02							7.53	97.2986					7.51	96.987
		7.42	108.083					7.51	129.517					7.49	101.039							7.54	97.3308					7.52	97.0123
		7.43	108.123					7.52	129.541					7.5	101.058							7.55	97.3631					7.53	97.0376
		7.44	108.164					7.53	129.564					7.51	101.077							7.56	97.3956					7.54	97.063
		7.45	108.205					7.54	129.587					7.52	101.096							7.57	97.4283					7.55	97.0884
		7.46	108.245					7.55	129.611					7.53	101.115							7.58	97.4613					7.56	97.1139
		7.47	108.287					7.56	129.634					7.54	101.134							7.59	97.4944					7.57	97.1394
		7.48	108.328					7.57	129.657					7.55	101.153							7.6	97.5277					7.58	97.165
		7.49	108.369					7.58	129.68					7.56	101.172							7.61	97.5613					7.59	97.1906
		7.5	108.411					7.59	129.703					7.57	101.191							7.62	97.5951					7.6	97.2163
		7.51	108.453					7.6	129.726					7.58	101.209							7.63	97.6291					7.61	97.2421
		7.52	108.495					7.61	129.749					7.59	101.228							7.64	97.6634					7.62	97.2679
		7.53	108.537					7.62	129.772					7.6	101.247							7.65	97.698					7.63	97.2939
		7.54	108.579					7.63	129.795					7.61	101.265							7.66	97.7328					7.64	97.3199
		7.55	108.622					7.64	129.818					7.62	101.284							7.67	97.7678					7.65	97.346
		7.56	108.664					7.65	129.84					7.63	101.302							7.68	97.8032					7.66	97.3722
		7.57	108.707					7.66	129.863					7.64	101.321							7.69	97.8388					7.67	97.3985
		7.58	108.751					7.67	129.886					7.65	101.339							7.7	97.8747					7.68	97.4249
		7.59	108.794					7.68	129.909					7.66	101.358							7.71	97.9109					7.69	97.4515
		7.6	108.838					7.69	129.932					7.67	101.376							7.72	97.9475					7.7	97.4781
		7.61	108.881					7.7	129.955					7.68	101.395							7.73	97.9843					7.71	97.5049
		7.62	108.925					7.71	129.978					7.69	101.413							7.74	98.0215					7.72	97.5319
		7.63	108.97					7.72	130.001					7.7	101.432							7.75	98.059					7.73	97.5589
		7.64	109.014					7.73	130.024					7.71	101.45							7.76	98.0968					7.74	97.5862
		7.65	109.059					7.74	130.047					7.72	101.469							7.77	98.135					7.75	97.6135
		7.66	109.104					7.75	130.07					7.73	101.487							7.78	98.1735					7.76	97.6411
		7.67	109.149					7.76	130.093					7.74	101.506							7.79	98.2125					7.77	97.6688
		7.68	109.194					7.77	130.116					7.75	101.524							7.8	98.2518					7.78	97.6967
		7.69	109.24					7.78	130.139					7.76	101.543							7.81	98.2914					7.79	97.7247
		7.7	109.286					7.79	130.163					7.77	101.562							7.82	98.3315					7.8	97.7529
		7.71	109.332					7.8	130.186					7.78	101.58							7.83	98.372					7.81	97.7814
		7.72	109.379					7.81	130.21					7.79	101.599							7.84	98.4128					7.82	97.81
		7.73	109.425					7.82	130.233					7.8	101.618							7.85	98.4541					7.83	97.8388
		7.74	109.472					7.83	130.257					7.81	101.637							7.86	98.4958					7.84	97.8679
		7.75	109.519					7.84	130.281					7.82	101.656							7.87	98.538					7.85	97.8971
		7.76	109.567					7.85	130.305					7.83	101.675							7.88	98.5806					7.86	97.9266
		7.77	109.615					7.86	130.329					7.84	101.694							7.89	98.6236					7.87	97.9564
		7.78	109.663					7.87	130.353					7.85	101.713							7.9	98.6671					7.88	97.9863
		7.79	109.711					7.88	130.377					7.86	101.732							7.91	98.7111					7.89	98.0165
		7.8	109.76					7.89	130.402					7.87	101.751							7.92	98.7556					7.9	98.047
		7.81	109.808					7.9	130.426					7.88	101.771							7.93	98.8005					7.91	98.0777
		7.82	109.858					7.91	130.451					7.89	101.79							7.94	98.846					7.92	98.1087
		7.83	109.907					7.92	130.476					7.9	101.81							7.95	98.892					7.93	98.14
		7.84	109.957					7.93	130.501					7.91	101.83							7.96	98.9384					7.94	98.1715
		7.85	110.007					7.94	130.526					7.92	101.85							7.97	98.9854					7.95	98.2034
		7.86	110.057					7.95	130.552					7.93	101.87							7.98	99.033					7.96	98.2355
		7.87	110.108					7.96	130.577					7.94	101.89							7.99	99.0811					7.97	98.268
		7.88	110.159					7.97	130.603					7.95	101.911							8	99.1297					7.98	98.3007
		7.89	110.21					7.98	130.629					7.96	101.931							8.01	99.1789					7.99	98.3338
		7.9	110.262					7.99	130.655					7.97	101.952							8.02	99.2287					8	98.3672
		7.91	110.313					8	130.682					7.98	101.973							8.03	99.2791					8.01	98.4009
		7.92	110.366					8.01	130.709					7.99	101.994							8.04	99.33					8.02	98.435
		7.93	110.418					8.02	130.735					8	102.015							8.05	99.3816					8.03	98.4695
		7.94	110.471					8.03	130.763					8.01	102.036							8.06	99.4337					8.04	98.5043
		7.95	110.524					8.04	130.79					8.02	102.058							8.07	99.4865					8.05	98.5394
		7.96	110.577					8.05	130.818					8.03	102.08							8.08	99.5399					8.06	98.575
		7.97	110.631					8.06	130.846					8.04	102.102							8.09	99.594					8.07	98.6109
		7.98	110.685					8.07	130.874					8.05	102.124							8.1	99.6487					8.08	98.6472
		7.99	110.74					8.08	130.902					8.06	102.146							8.11	99.7041					8.09	98.684
		8	110.794					8.09	130.931					8.07	102.169							8.12	99.7601					8.1	98.7211
		8.01	110.849					8.1	130.96					8.08	102.192							8.13	99.8169					8.11	98.7586
		8.02	110.905					8.11	130.99					8.09	102.215							8.14	99.8743					8.12	98.7966
		8.03	110.96					8.12	131.019					8.1	102.239							8.15	99.9324					8.13	98.835
		8.04	111.017					8.13	131.049					8.11	102.262							8.16	99.9912					8.14	98.8739
		8.05	111.073					8.14	131.08					8.12	102.286							8.17	100.051					8.15	98.9132
		8.06	111.13					8.15	131.11					8.13	102.311							8.18	100.111					8.16	98.953
		8.07	111.187					8.16	131.141					8.14	102.335							8.19	100.172					8.17	98.9932
		8.08	111.244					8.17	131.173					8.15	102.36							8.2	100.234					8.18	99.034
		8.09	111.302					8.18	131.204					8.16	102.385							8.21	100.296					8.19	99.0752
		8.1	111.36					8.19	131.237					8.17	102.411							8.22	100.36					8.2	99.1169
		8.11	111.418					8.2	131.269					8.18	102.436							8.23	100.424					8.21	99.1591
		8.12	111.477					8.21	131.302					8.19	102.463							8.24	100.488					8.22	99.2019
		8.13	111.536					8.22	131.335					8.2	102.489							8.25	100.554					8.23	99.2451
		8.14	111.596					8.23	131.369					8.21	102.516							8.26	100.621					8.24	99.2889
		8.15	111.656					8.24	131.403					8.22	102.543							8.27	100.688					8.25	99.3333
		8.16	111.716					8.25	131.437					8.23	102.571							8.28	100.756					8.26	99.3782
		8.17	111.776					8.26	131.472					8.24	102.599							8.29	100.825					8.27	99.4237
		8.18	111.837					8.27	131.508					8.25	102.627							8.3	100.895					8.28	99.4697
		8.19	111.898					8.28	131.544					8.26	102.656							8.31	100.965					8.29	99.5163
		8.2	111.96					8.29	131.58					8.27	102.686							8.32	101.037					8.3	99.5636
		8.21	112.022					8.3	131.617					8.28	102.715							8.33	101.109					8.31	99.6114
		8.22	112.084					8.31	131.654					8.29	102.745							8.34	101.182					8.32	99.6598
		8.23	112.147					8.32	131.691					8.3	102.776							8.35	101.256					8.33	99.7089
		8.24	112.21					8.33	131.73					8.31	102.807							8.36	101.331					8.34	99.7586
		8.25	112.273					8.34	131.768					8.32	102.839							8.37	101.407					8.35	99.809
		8.26	112.337					8.35	131.807					8.33	102.871							8.38	101.484					8.36	99.86
		8.27	112.401					8.36	131.847					8.34	102.903							8.39	101.562					8.37	99.9116
		8.28	112.465					8.37	131.887					8.35	102.936							8.4	101.64					8.38	99.964
		8.29	112.53					8.38	131.928					8.36	102.97							8.41	101.72					8.39	100.017
		8.3	112.595					8.39	131.969					8.37	103.004							8.42	101.801					8.4	100.071
		8.31	112.661					8.4	132.011					8.38	103.038							8.43	101.882					8.41	100.125
		8.32	112.727					8.41	132.053					8.39	103.074							8.44	101.965					8.42	100.18
		8.33	112.793					8.42	132.096					8.4	103.109							8.45	102.048					8.43	100.236
		8.34	112.859					8.43	132.14					8.41	103.146							8.46	102.132					8.44	100.293
		8.35	112.926					8.44	132.184					8.42	103.183							8.47	102.218					8.45	100.35
		8.36	112.994					8.45	132.228					8.43	103.22							8.48	102.304					8.46	100.408
		8.37	113.061					8.46	132.273					8.44	103.258							8.49	102.392					8.47	100.467
		8.38	113.129					8.47	132.319					8.45	103.297							8.5	102.48					8.48	100.527
		8.39	113.198					8.48	132.365					8.46	103.337							8.51	102.569					8.49	100.587
		8.4	113.266					8.49	132.412					8.47	103.377							8.52	102.66					8.5	100.648
		8.41	113.335					8.5	132.46					8.48	103.418							8.53	102.751					8.51	100.71
		8.42	113.405					8.51	132.508					8.49	103.459							8.54	102.844					8.52	100.773
		8.43	113.474					8.52	132.557					8.5	103.501							8.55	102.937					8.53	100.837
		8.44	113.544					8.53	132.606					8.51	103.544							8.56	103.032					8.54	100.902
		8.45	113.615					8.54	132.656					8.52	103.588							8.57	103.127					8.55	100.967
		8.46	113.685					8.55	132.707					8.53	103.632							8.58	103.224					8.56	101.033
		8.47	113.756					8.56	132.758					8.54	103.677							8.59	103.321					8.57	101.1
		8.48	113.828					8.57	132.81					8.55	103.723							8.6	103.42					8.58	101.168
		8.49	113.9					8.58	132.863					8.56	103.77							8.61	103.52					8.59	101.237
		8.5	113.972					8.59	132.916					8.57	103.818							8.62	103.621					8.6	101.307
		8.51	114.044					8.6	132.97					8.58	103.866							8.63	103.722					8.61	101.378
		8.52	114.117					8.61	133.024					8.59	103.915							8.64	103.825					8.62	101.449
		8.53	114.19					8.62	133.079					8.6	103.965							8.65	103.929					8.63	101.522
		8.54	114.263					8.63	133.135					8.61	104.016							8.66	104.035					8.64	101.595
		8.55	114.337					8.64	133.192					8.62	104.068							8.67	104.141					8.65	101.67
		8.56	114.411					8.65	133.249					8.63	104.121							8.68	104.248					8.66	101.745
		8.57	114.486					8.66	133.307					8.64	104.174							8.69	104.356					8.67	101.822
		8.58	114.56					8.67	133.365					8.65	104.229							8.7	104.466					8.68	101.899
		8.59	114.635					8.68	133.424					8.66	104.285							8.71	104.576					8.69	101.977
		8.6	114.711					8.69	133.484					8.67	104.341							8.72	104.688					8.7	102.057
		8.61	114.786					8.7	133.545					8.68	104.399							8.73	104.8					8.71	102.137
		8.62	114.862					8.71	133.606					8.69	104.457							8.74	104.914					8.72	102.219
		8.63	114.938					8.72	133.668					8.7	104.516							8.75	105.029					8.73	102.301
		8.64	115.015					8.73	133.73					8.71	104.577							8.76	105.144					8.74	102.384
		8.65	115.092					8.74	133.793					8.72	104.639							8.77	105.261					8.75	102.469
		8.66	115.169					8.75	133.857					8.73	104.701							8.78	105.379					8.76	102.555
		8.67	115.246					8.76	133.922					8.74	104.765							8.79	105.498					8.77	102.641
		8.68	115.324					8.77	133.987					8.75	104.83							8.8	105.618					8.78	102.729
		8.69	115.402					8.78	134.053					8.76	104.895							8.81	105.74					8.79	102.818
		8.7	115.481					8.79	134.119					8.77	104.962							8.82	105.862					8.8	102.907
		8.71	115.559					8.8	134.186					8.78	105.031							8.83	105.985					8.81	102.998
		8.72	115.638					8.81	134.254					8.79	105.1							8.84	106.109					8.82	103.09
		8.73	115.717					8.82	134.322					8.8	105.17							8.85	106.235					8.83	103.184
		8.74	115.797					8.83	134.391					8.81	105.242							8.86	106.361					8.84	103.278
		8.75	115.876					8.84	134.461					8.82	105.315							8.87	106.488					8.85	103.373
		8.76	115.956					8.85	134.531					8.83	105.389							8.88	106.617					8.86	103.47
		8.77	116.036					8.86	134.602					8.84	105.464							8.89	106.746					8.87	103.567
		8.78	116.117					8.87	134.673					8.85	105.541							8.9	106.876					8.88	103.666
		8.79	116.198					8.88	134.745					8.86	105.619							8.91	107.008					8.89	103.766
		8.8	116.279					8.89	134.818					8.87	105.698							8.92	107.14					8.9	103.867
		8.81	116.36					8.9	134.891					8.88	105.778							8.93	107.274					8.91	103.969
		8.82	116.441					8.91	134.965					8.89	105.86							8.94	107.408					8.92	104.073
		8.83	116.523					8.92	135.039					8.9	105.943							8.95	107.543					8.93	104.177
		8.84	116.605					8.93	135.114					8.91	106.027							8.96	107.679					8.94	104.283
		8.85	116.687					8.94	135.189					8.92	106.113							8.97	107.816					8.95	104.39
		8.86	116.769					8.95	135.265					8.93	106.2							8.98	107.954					8.96	104.498
		8.87	116.852					8.96	135.341					8.94	106.289							8.99	108.093					8.97	104.607
		8.88	116.935					8.97	135.418					8.95	106.378							9	108.233					8.98	104.718
		8.89	117.018					8.98	135.495					8.96	106.47							9.01	108.374					8.99	104.829
		8.9	117.101					8.99	135.573					8.97	106.562							9.02	108.515					9	104.942
		8.91	117.184					9	135.651					8.98	106.656							9.03	108.658					9.01	105.056
		8.92	117.268					9.01	135.73					8.99	106.752							9.04	108.801					9.02	105.171
		8.93	117.351					9.02	135.809					9	106.849							9.05	108.945					9.03	105.287
		8.94	117.435					9.03	135.888					9.01	106.947							9.06	109.09					9.04	105.405
		8.95	117.519					9.04	135.968					9.02	107.047							9.07	109.235					9.05	105.524
		8.96	117.604					9.05	136.048					9.03	107.148							9.08	109.382					9.06	105.643
		8.97	117.688					9.06	136.129					9.04	107.251							9.09	109.529					9.07	105.764
		8.98	117.773					9.07	136.209					9.05	107.356							9.1	109.677					9.08	105.887
		8.99	117.857					9.08	136.29					9.06	107.461							9.11	109.825					9.09	106.01
		9	117.942					9.09	136.372					9.07	107.569							9.12	109.975					9.1	106.135
		9.01	118.027					9.1	136.454					9.08	107.678							9.13	110.125					9.11	106.261
		9.02	118.113					9.11	136.536					9.09	107.788							9.14	110.275					9.12	106.388
		9.03	118.198					9.12	136.618					9.1	107.9							9.15	110.427					9.13	106.516
		9.04	118.283					9.13	136.7					9.11	108.013							9.16	110.578					9.14	106.645
		9.05	118.369					9.14	136.783					9.12	108.128							9.17	110.731					9.15	106.775
		9.06	118.455					9.15	136.866					9.13	108.245							9.18	110.884					9.16	106.907
		9.07	118.54					9.16	136.948					9.14	108.363							9.19	111.037					9.17	107.04
		9.08	118.626					9.17	137.032					9.15	108.482							9.2	111.192					9.18	107.174
		9.09	118.712					9.18	137.115					9.16	108.603							9.21	111.346					9.19	107.309
		9.1	118.798					9.19	137.198					9.17	108.726							9.22	111.501					9.2	107.445
		9.11	118.885					9.2	137.281					9.18	108.85							9.23	111.657					9.21	107.582
		9.12	118.971					9.21	137.365					9.19	108.976							9.24	111.813					9.22	107.721
		9.13	119.057					9.22	137.448					9.2	109.103							9.25	111.969					9.23	107.86
		9.14	119.144					9.23	137.532					9.21	109.232							9.26	112.126					9.24	108.001
		9.15	119.23					9.24	137.615					9.22	109.362							9.27	112.283					9.25	108.142
		9.16	119.317					9.25	137.699					9.23	109.494							9.28	112.441					9.26	108.285
		9.17	119.403					9.26	137.782					9.24	109.627							9.29	112.598					9.27	108.429
		9.18	119.49					9.27	137.865					9.25	109.762							9.3	112.757					9.28	108.573
		9.19	119.577					9.28	137.948					9.26	109.898							9.31	112.915					9.29	108.719
		9.2	119.663					9.29	138.031					9.27	110.036							9.32	113.074					9.3	108.866
		9.21	119.75					9.3	138.114					9.28	110.175							9.33	113.232					9.31	109.014
		9.22	119.837					9.31	138.197					9.29	110.316							9.34	113.391					9.32	109.163
		9.23	119.923					9.32	138.28					9.3	110.458							9.35	113.551					9.33	109.313
		9.24	120.01					9.33	138.362					9.31	110.601							9.36	113.71					9.34	109.464
		9.25	120.097					9.34	138.444					9.32	110.746							9.37	113.869					9.35	109.615
		9.26	120.184					9.35	138.526					9.33	110.893							9.38	114.029					9.36	109.768
		9.27	120.271					9.36	138.608					9.34	111.04							9.39	114.188					9.37	109.921
		9.28	120.357					9.37	138.689					9.35	111.189							9.4	114.348					9.38	110.076
		9.29	120.444					9.38	138.77					9.36	111.34							9.41	114.508					9.39	110.231
		9.3	120.531					9.39	138.851					9.37	111.492							9.42	114.667					9.4	110.387
		9.31	120.617					9.4	138.932					9.38	111.645							9.43	114.827					9.41	110.544
		9.32	120.704					9.41	139.012					9.39	111.799							9.44	114.986					9.42	110.702
		9.33	120.791					9.42	139.091					9.4	111.955							9.45	115.146					9.43	110.861
		9.34	120.877					9.43	139.171					9.41	112.111							9.46	115.305					9.44	111.02
		9.35	120.964					9.44	139.25					9.42	112.269							9.47	115.464					9.45	111.181
		9.36	121.05					9.45	139.328					9.43	112.429							9.48	115.623					9.46	111.341
		9.37	121.136					9.46	139.406					9.44	112.589							9.49	115.782					9.47	111.503
		9.38	121.223					9.47	139.484					9.45	112.75							9.5	115.94					9.48	111.665
		9.39	121.309					9.48	139.561					9.46	112.913							9.51	116.098					9.49	111.828
		9.4	121.395					9.49	139.637					9.47	113.076							9.52	116.256					9.5	111.992
		9.41	121.481					9.5	139.713					9.48	113.241							9.53	116.414					9.51	112.156
		9.42	121.567					9.51	139.789					9.49	113.406							9.54	116.571					9.52	112.321
		9.43	121.653					9.52	139.864					9.5	113.573							9.55	116.728					9.53	112.486
		9.44	121.738					9.53	139.939					9.51	113.74							9.56	116.885					9.54	112.652
		9.45	121.824					9.54	140.012					9.52	113.909							9.57	117.041					9.55	112.819
		9.46	121.909					9.55	140.086					9.53	114.078							9.58	117.197					9.56	112.986
		9.47	121.994					9.56	140.159					9.54	114.248							9.59	117.352					9.57	113.153
		9.48	122.08					9.57	140.231					9.55	114.419							9.6	117.507					9.58	113.321
		9.49	122.165					9.58	140.302					9.56	114.59							9.61	117.662					9.59	113.489
		9.5	122.25					9.59	140.373					9.57	114.762							9.62	117.815					9.6	113.658
		9.51	122.334					9.6	140.444					9.58	114.935							9.63	117.969					9.61	113.827
		9.52	122.419					9.61	140.513					9.59	115.108							9.64	118.121					9.62	113.996
		9.53	122.503					9.62	140.582					9.6	115.282							9.65	118.274					9.63	114.166
		9.54	122.587					9.63	140.651					9.61	115.457							9.66	118.425					9.64	114.336
		9.55	122.672					9.64	140.718					9.62	115.632							9.67	118.576					9.65	114.506
		9.56	122.755					9.65	140.785					9.63	115.807							9.68	118.726					9.66	114.676
		9.57	122.839					9.66	140.852					9.64	115.983							9.69	118.876					9.67	114.847
		9.58	122.923					9.67	140.917					9.65	116.159							9.7	119.025					9.68	115.017
		9.59	123.006					9.68	140.982					9.66	116.335							9.71	119.173					9.69	115.188
		9.6	123.089					9.69	141.047					9.67	116.512							9.72	119.32					9.7	115.359
		9.61	123.172					9.7	141.11					9.68	116.689							9.73	119.467					9.71	115.53
		9.62	123.255					9.71	141.173					9.69	116.866							9.74	119.613					9.72	115.701
		9.63	123.337					9.72	141.235					9.7	117.043							9.75	119.758					9.73	115.872
		9.64	123.419					9.73	141.296					9.71	117.22							9.76	119.902					9.74	116.043
		9.65	123.501					9.74	141.357					9.72	117.398							9.77	120.046					9.75	116.214
		9.66	123.583					9.75	141.417					9.73	117.575							9.78	120.189					9.76	116.385
		9.67	123.665					9.76	141.476					9.74	117.752							9.79	120.33					9.77	116.556
		9.68	123.746					9.77	141.535					9.75	117.929							9.8	120.471					9.78	116.727
		9.69	123.827					9.78	141.593					9.76	118.106							9.81	120.611					9.79	116.897
		9.7	123.908					9.79	141.65					9.77	118.282							9.82	120.751					9.8	117.068
		9.71	123.988					9.8	141.706					9.78	118.459							9.83	120.889					9.81	117.238
		9.72	124.069					9.81	141.761					9.79	118.635							9.84	121.026					9.82	117.408
		9.73	124.149					9.82	141.816					9.8	118.81							9.85	121.162					9.83	117.578
		9.74	124.228					9.83	141.87					9.81	118.986							9.86	121.298					9.84	117.747
		9.75	124.308					9.84	141.924					9.82	119.161							9.87	121.432					9.85	117.916
		9.76	124.387					9.85	141.976					9.83	119.335							9.88	121.566					9.86	118.084
		9.77	124.466					9.86	142.028					9.84	119.509							9.89	121.698					9.87	118.253
		9.78	124.545					9.87	142.08					9.85	119.682							9.9	121.83					9.88	118.42
		9.79	124.623					9.88	142.13					9.86	119.855							9.91	121.96					9.89	118.588
		9.8	124.701					9.89	142.18					9.87	120.027							9.92	122.09					9.9	118.755
		9.81	124.779					9.9	142.229					9.88	120.198							9.93	122.218					9.91	118.921
		9.82	124.856					9.91	142.277					9.89	120.369							9.94	122.345					9.92	119.087
		9.83	124.933					9.92	142.325					9.9	120.539							9.95	122.472					9.93	119.252
		9.84	125.01					9.93	142.371					9.91	120.708							9.96	122.597					9.94	119.417
		9.85	125.087					9.94	142.418					9.92	120.876							9.97	122.721					9.95	119.581
		9.86	125.163					9.95	142.463					9.93	121.043							9.98	122.844					9.96	119.745
		9.87	125.239					9.96	142.508					9.94	121.209							9.99	122.966					9.97	119.908
		9.88	125.314					9.97	142.552					9.95	121.375							10	123.087					9.98	120.07
		9.89	125.389					9.98	142.595					9.96	121.539							10.01	123.207					9.99	120.232
		9.9	125.464					9.99	142.638					9.97	121.702							10.02	123.326					10	120.392
		9.91	125.539					10	142.68					9.98	121.865							10.03	123.444					10.01	120.552
		9.92	125.613					10.01	142.721					9.99	122.026							10.04	123.56					10.02	120.712
		9.93	125.687					10.02	142.762					10	122.186							10.05	123.676					10.03	120.87
		9.94	125.761					10.03	142.802					10.01	122.345							10.06	123.79					10.04	121.028
		9.95	125.834					10.04	142.841					10.02	122.502							10.07	123.903					10.05	121.185
		9.96	125.907					10.05	142.88					10.03	122.659							10.08	124.016					10.06	121.341
		9.97	125.979					10.06	142.918					10.04	122.814							10.09	124.127					10.07	121.496
		9.98	126.051					10.07	142.956					10.05	122.968							10.1	124.237					10.08	121.65
		9.99	126.123					10.08	142.992					10.06	123.121							10.11	124.345					10.09	121.804
		10	126.194					10.09	143.029					10.07	123.272							10.12	124.453					10.1	121.956
		10.01	126.265					10.1	143.064					10.08	123.422							10.13	124.56					10.11	122.108
		10.02	126.336					10.11	143.099					10.09	123.571							10.14	124.665					10.12	122.258
		10.03	126.406					10.12	143.133					10.1	123.718							10.15	124.769					10.13	122.408
		10.04	126.476					10.13	143.167					10.11	123.864							10.16	124.873					10.14	122.557
		10.05	126.546					10.14	143.2					10.12	124.008							10.17	124.975					10.15	122.704
		10.06	126.615					10.15	143.233					10.13	124.151							10.18	125.076					10.16	122.851
		10.07	126.684					10.16	143.265					10.14	124.293							10.19	125.175					10.17	122.996
		10.08	126.752					10.17	143.296					10.15	124.433							10.2	125.274					10.18	123.141
		10.09	126.821					10.18	143.327					10.16	124.572							10.21	125.372					10.19	123.284
		10.1	126.888					10.19	143.357					10.17	124.709							10.22	125.468					10.2	123.427
		10.11	126.956					10.2	143.387					10.18	124.844							10.23	125.564					10.21	123.568
		10.12	127.022					10.21	143.416					10.19	124.978							10.24	125.658					10.22	123.708
		10.13	127.089					10.22	143.445					10.2	125.111							10.25	125.751					10.23	123.847
		10.14	127.155					10.23	143.473					10.21	125.242							10.26	125.843					10.24	123.985
		10.15	127.221					10.24	143.501					10.22	125.372							10.27	125.934					10.25	124.122
		10.16	127.286					10.25	143.528					10.23	125.499							10.28	126.024					10.26	124.258
		10.17	127.351					10.26	143.554					10.24	125.626							10.29	126.113					10.27	124.392
		10.18	127.416					10.27	143.581					10.25	125.751							10.3	126.201					10.28	124.525
		10.19	127.48					10.28	143.606					10.26	125.874							10.31	126.288					10.29	124.658
		10.2	127.544					10.29	143.631					10.27	125.996							10.32	126.373					10.3	124.789
		10.21	127.607					10.3	143.656					10.28	126.116							10.33	126.458					10.31	124.918
		10.22	127.67					10.31	143.68					10.29	126.234							10.34	126.541					10.32	125.047
		10.23	127.733					10.32	143.704					10.3	126.351							10.35	126.624					10.33	125.175
		10.24	127.795					10.33	143.727					10.31	126.467							10.36	126.705					10.34	125.301
		10.25	127.857					10.34	143.75					10.32	126.581							10.37	126.786					10.35	125.426
		10.26	127.918					10.35	143.772					10.33	126.693							10.38	126.865					10.36	125.55
		10.27	127.979					10.36	143.794					10.34	126.804							10.39	126.943					10.37	125.672
		10.28	128.04					10.37	143.816					10.35	126.913							10.4	127.021					10.38	125.794
		10.29	128.1					10.38	143.837					10.36	127.021							10.41	127.097					10.39	125.914
		10.3	128.16					10.39	143.858					10.37	127.127							10.42	127.172					10.4	126.033
		10.31	128.219					10.4	143.878					10.38	127.231							10.43	127.247					10.41	126.151
		10.32	128.278					10.41	143.898					10.39	127.334							10.44	127.32					10.42	126.267
		10.33	128.337					10.42	143.917					10.4	127.436							10.45	127.392					10.43	126.383
		10.34	128.395					10.43	143.937					10.41	127.536							10.46	127.464					10.44	126.497
		10.35	128.453					10.44	143.955					10.42	127.634							10.47	127.534					10.45	126.61
		10.36	128.511					10.45	143.974					10.43	127.731							10.48	127.604					10.46	126.721
		10.37	128.568					10.46	143.992					10.44	127.827							10.49	127.672					10.47	126.832
		10.38	128.624					10.47	144.009					10.45	127.921							10.5	127.74					10.48	126.941
		10.39	128.68					10.48	144.027					10.46	128.013							10.51	127.806					10.49	127.049
		10.4	128.736					10.49	144.043					10.47	128.104							10.52	127.872					10.5	127.156
		10.41	128.792					10.5	144.06					10.48	128.194							10.53	127.937					10.51	127.262
		10.42	128.847					10.51	144.076					10.49	128.282							10.54	128.001					10.52	127.366
		10.43	128.901					10.52	144.092					10.5	128.369							10.55	128.064					10.53	127.469
		10.44	128.955					10.53	144.108					10.51	128.454							10.56	128.126					10.54	127.571
		10.45	129.009					10.54	144.123					10.52	128.538							10.57	128.187					10.55	127.672
		10.46	129.063					10.55	144.138					10.53	128.62							10.58	128.247					10.56	127.772
		10.47	129.116					10.56	144.153					10.54	128.702							10.59	128.307					10.57	127.87
		10.48	129.168					10.57	144.167					10.55	128.781							10.6	128.366					10.58	127.967
		10.49	129.22					10.58	144.181					10.56	128.86							10.61	128.423					10.59	128.063
		10.5	129.272					10.59	144.195					10.57	128.937							10.62	128.48					10.6	128.158
		10.51	129.324					10.6	144.209					10.58	129.012							10.63	128.536					10.61	128.252
		10.52	129.375					10.61	144.222					10.59	129.087							10.64	128.592					10.62	128.344
		10.53	129.425					10.62	144.235					10.6	129.16							10.65	128.646					10.63	128.435
		10.54	129.475					10.63	144.247					10.61	129.232							10.66	128.7					10.64	128.526
		10.55	129.525					10.64	144.26					10.62	129.302							10.67	128.753					10.65	128.615
		10.56	129.575					10.65	144.272					10.63	129.372							10.68	128.805					10.66	128.703
		10.57	129.624					10.66	144.284					10.64	129.44							10.69	128.856					10.67	128.789
		10.58	129.672					10.67	144.296					10.65	129.507							10.7	128.907					10.68	128.875
		10.59	129.721					10.68	144.307					10.66	129.572							10.71	128.956					10.69	128.959
		10.6	129.769					10.69	144.318					10.67	129.637							10.72	129.006					10.7	129.043
		10.61	129.816					10.7	144.329					10.68	129.7							10.73	129.054					10.71	129.125
		10.62	129.863					10.71	144.34					10.69	129.762							10.74	129.101					10.72	129.206
		10.63	129.91					10.72	144.35					10.7	129.823							10.75	129.148					10.73	129.286
		10.64	129.956					10.73	144.361					10.71	129.883							10.76	129.194					10.74	129.365
		10.65	130.002					10.74	144.371					10.72	129.942							10.77	129.24					10.75	129.443
		10.66	130.048					10.75	144.381					10.73	130							10.78	129.285					10.76	129.52
		10.67	130.093					10.76	144.39					10.74	130.056							10.79	129.329					10.77	129.596
		10.68	130.138					10.77	144.4					10.75	130.112							10.8	129.372					10.78	129.671
		10.69	130.183					10.78	144.409					10.76	130.166							10.81	129.415					10.79	129.745
		10.7	130.227					10.79	144.418					10.77	130.22							10.82	129.457					10.8	129.817
		10.71	130.27					10.8	144.427					10.78	130.272							10.83	129.498					10.81	129.889
		10.72	130.314					10.81	144.435					10.79	130.324							10.84	129.539					10.82	129.96
		10.73	130.357					10.82	144.444					10.8	130.374							10.85	129.579					10.83	130.03
		10.74	130.399					10.83	144.452					10.81	130.424							10.86	129.618					10.84	130.098
		10.75	130.442					10.84	144.46					10.82	130.472							10.87	129.657					10.85	130.166
		10.76	130.483					10.85	144.468					10.83	130.52							10.88	129.695					10.86	130.233
		10.77	130.525					10.86	144.476					10.84	130.566							10.89	129.733					10.87	130.298
		10.78	130.566					10.87	144.484					10.85	130.612							10.9	129.77					10.88	130.363
		10.79	130.607					10.88	144.491					10.86	130.657							10.91	129.807					10.89	130.427
		10.8	130.647					10.89	144.498					10.87	130.701							10.92	129.842					10.9	130.49
		10.81	130.688					10.9	144.505					10.88	130.744							10.93	129.878					10.91	130.552
		10.82	130.727					10.91	144.512					10.89	130.786							10.94	129.912					10.92	130.613
		10.83	130.767					10.92	144.519					10.9	130.827							10.95	129.947					10.93	130.674
		10.84	130.806					10.93	144.526					10.91	130.868							10.96	129.98					10.94	130.733
		10.85	130.844					10.94	144.532					10.92	130.908							10.97	130.013					10.95	130.791
		10.86	130.883					10.95	144.539					10.93	130.947							10.98	130.046					10.96	130.849
		10.87	130.921					10.96	144.545					10.94	130.985							10.99	130.078					10.97	130.906
		10.88	130.958					10.97	144.551					10.95	131.022							11	130.109					10.98	130.961
		10.89	130.996											10.96	131.059							11.01	130.14					10.99	131.016
		10.9	131.033											10.97	131.095							11.02	130.171					11	131.071
		10.91	131.069											10.98	131.13							11.03	130.201					11.01	131.124
		10.92	131.106											10.99	131.164							11.04	130.23					11.02	131.176
		10.93	131.142											11	131.198							11.05	130.259
		10.94	131.177											11.01	131.231							11.06	130.288
		10.95	131.213											11.02	131.264							11.07	130.316
		10.96	131.248											11.03	131.295							11.08	130.344
														11.04	131.326							11.09	130.371
														11.05	131.357							11.1	130.397
														11.06	131.386							11.11	130.424
														11.07	131.416							11.12	130.45
														11.08	131.444							11.13	130.475
														11.09	131.472							11.14	130.5
														11.1	131.5							11.15	130.524
														11.11	131.526							11.16	130.549
														11.12	131.553							11.17	130.572
														11.13	131.578							11.18	130.596
														11.14	131.604							11.19	130.619
																						11.2	130.641
																						11.21	130.663
																						11.22	130.685
																						11.23	130.707
																						11.24	130.728
																						11.25	130.749
																						11.26	130.769
																						11.27	130.789
																						11.28	130.809
																						11.29	130.828
																						11.3	130.847
																						11.31	130.866
																						11.32	130.884
																						11.33	130.902
																						11.34	130.92
																						11.35	130.938
																						11.36	130.955
																						11.37	130.972
																						11.38	130.988
																						11.39	131.005
